# Supplementary material for: CellMap: precision mapping of cellular landscape in spatial transcriptomics
Source: Nucleic Acids Res. 2026 Jan 8;54(1):gkaf1484. doi: 10.1093/nar/gkaf1484 (PMC12781899; doi:10.1093/nar/gkaf1484)
Supplement: gkaf1484_Supplemental_Files [file gkaf1484_supplemental_files.zip › Supplementary tables.xlsx]

## Sheet: Sheet1
	Table S1：Overview of dataset information
Dataset	Species	Tissue	data.type	No.Spots	No.Cells	No.CellTypes	Source
Dataset1_Visium	mouse	brian	Spatial transcriptomics	1075			https://www.10xgenomics.com/cn/resources/datasets/mouse-brain-serial-section-1-sagittal-anterior-1-standard-1-1-0
			scRNA-seq		14249	23	https://www.dropbox.com/s/dl/cuowvm4vrf65pvq/allen_cortex.rds
Dataset2_Visium	human	breast	Spatial transcriptomics	2518			https://zenodo.org/records/4739739
			scRNA-seq		19311	9	GEO accession number : GSE176078
Dataset3_Visium	mouse	kidney	Spatial transcriptomics	1438			https://www.10xgenomics.com/resources/datasets?query=&page=1&configure%5BhitsPerPage%5D=50&configure%5BmaxValuesPerFacet%5D=1000
			Spatial transcriptomics	1835			GEO accession number : GSE171406
			scRNA-seq		31265	13	GEO accession number : GSE129798
Dataset4_Visium	human	RCC	Spatial transcriptomics	1310			GEO accession number: GSE175540
			scRNA-seq		18340	25	https://zenodo.org/records/4263972
Dataset5_Visium	human	CRC	Spatial transcriptomics	2054			GEO accession number : GSE171406
			scRNA-seq		27845	6	GEO accession number : GSE171406
Dataset6_SlideSeqV2	mouse	brian	Spatial transcriptomics	11626			https://singlecell.broadinstitute.org/single_cell/study/SCP948
			scRNA-Seq		15917	19	https://singlecell.broadinstitute.org/single_cell/study/SCP948
Dataset7_SlideSeqV2	mouse	brian	Spatial transcriptomics	53173			https://singlecell.broadinstitute.org/single_cell/study/SCP815/sensitive-spatial-genome-wide-expression-profiling-at-cellular-resolution#study-summary
			scRNA-Seq		52846	16	GEO accession number: GSE116470
Dataset8_Visium HD	human	CRC	Spatial transcriptomics	36717			https://www.10xgenomics.com/products/visium-hd-spatial-gene-expression/dataset-human-crc
			scRNA-Seq		18856	9	https://www.10xgenomics.com/products/visium-hd-spatial-gene-expression/dataset-human-crc
Dataset9_Stereo-seq	mouse	brian	Spatial transcriptomics	15449			https://db.cngb.org/stomics/mosta/spatial/
			scRNA-Seq		10537	8	https://singlecell.broadinstitute.org/single_cell/study/SCP1290/molecular-logic-of-cellular-diversification-in-the-mammalian-cerebral-cortex
Dataset10_MERFISH_1	mouse	brian	Spatial transcriptomics	4831			https://datadryad.org/stash/dataset/doi:10.5061/dryad.8t8s248
			scRNA-Seq		7862	8	GEO accession number: GSE113576
Dataset11_MERFISH_2	mouse	brian	Spatial transcriptomics	4446			https://datadryad.org/stash/dataset/doi:10.5061/dryad.8t8s248
			scRNA-Seq		7862	8	GEO accession number: GSE113576
Dataset12_MERFISH_3	mouse	brian	Spatial transcriptomics	4586			https://datadryad.org/stash/dataset/doi:10.5061/dryad.8t8s248
			scRNA-Seq		7862	8	GEO accession number: GSE113576
Dataset13_MERFISH_5	mouse	brian	Spatial transcriptomics	4651			https://datadryad.org/stash/dataset/doi:10.5061/dryad.8t8s248
			scRNA-Seq		8080	8	GEO accession number: GSE113576
Dataset14_MERFISH_6	mouse	brian	Spatial transcriptomics	3852			https://datadryad.org/stash/dataset/doi:10.5061/dryad.8t8s248
			scRNA-Seq		8080	8	GEO accession number: GSE113576
Dataset15_MERFISH_7	mouse	brian	Spatial transcriptomics	4953			https://datadryad.org/stash/dataset/doi:10.5061/dryad.8t8s248
			scRNA-Seq		8080	8	GEO accession number: GSE113576
Dataset16_MERFISH_12	mouse	brian	Spatial transcriptomics	4803			https://datadryad.org/stash/dataset/doi:10.5061/dryad.8t8s248
			scRNA-Seq		8080	8	GEO accession number: GSE113576
Dataset17_MERFISH_13	mouse	brian	Spatial transcriptomics	4897			https://datadryad.org/stash/dataset/doi:10.5061/dryad.8t8s248
			scRNA-Seq		8080	8	GEO accession number: GSE113576
Dataset18_MERFISH_14	mouse	brian	Spatial transcriptomics	4674			https://datadryad.org/stash/dataset/doi:10.5061/dryad.8t8s248
			scRNA-Seq		8080	8	GEO accession number: GSE113576
Dataset19_MERFISH_15	mouse	brian	Spatial transcriptomics	4320			https://datadryad.org/stash/dataset/doi:10.5061/dryad.8t8s248
			scRNA-Seq		8080	8	GEO accession number: GSE113576
Dataset20_MERFISH_16	mouse	brian	Spatial transcriptomics	4615			https://datadryad.org/stash/dataset/doi:10.5061/dryad.8t8s248
			scRNA-Seq		7862	8	GEO accession number: GSE113576
Dataset21_MERFISH_17	mouse	brian	Spatial transcriptomics	4078			https://datadryad.org/stash/dataset/doi:10.5061/dryad.8t8s248
			scRNA-Seq		7862	8	GEO accession number: GSE113576
Dataset22_MERFISH_18	mouse	brian	Spatial transcriptomics	4808			https://datadryad.org/stash/dataset/doi:10.5061/dryad.8t8s248
			scRNA-Seq		7862	8	GEO accession number: GSE113576
Dataset23_MERFISH_19	mouse	brian	Spatial transcriptomics	3965			https://datadryad.org/stash/dataset/doi:10.5061/dryad.8t8s248
			scRNA-Seq		7862	8	GEO accession number: GSE113576
Dataset24_MERFISH_20	mouse	brian	Spatial transcriptomics	4773			https://datadryad.org/stash/dataset/doi:10.5061/dryad.8t8s248
			scRNA-Seq		7862	8	GEO accession number: GSE113576
Dataset25_MERFISH_21	mouse	brian	Spatial transcriptomics	4778			https://datadryad.org/stash/dataset/doi:10.5061/dryad.8t8s248
			scRNA-Seq		7862	8	GEO accession number: GSE113576
Dataset26_MERFISH_22	mouse	brian	Spatial transcriptomics	4758			https://datadryad.org/stash/dataset/doi:10.5061/dryad.8t8s248
			scRNA-Seq		7862	8	GEO accession number: GSE113576
Dataset27_MERFISH_23	mouse	brian	Spatial transcriptomics	4610			https://datadryad.org/stash/dataset/doi:10.5061/dryad.8t8s248
			scRNA-Seq		7862	8	GEO accession number: GSE113576
Dataset28_MERFISH_24	mouse	brian	Spatial transcriptomics	4226			https://datadryad.org/stash/dataset/doi:10.5061/dryad.8t8s248
			scRNA-Seq		7862	8	GEO accession number: GSE113576
Dataset29_MERFISH_25	mouse	brian	Spatial transcriptomics	4442			https://datadryad.org/stash/dataset/doi:10.5061/dryad.8t8s248
			scRNA-Seq		7862	8	GEO accession number: GSE113576
Dataset30_MERFISH_26	mouse	brian	Spatial transcriptomics	4712			https://datadryad.org/stash/dataset/doi:10.5061/dryad.8t8s248
			scRNA-Seq		7862	8	GEO accession number: GSE113576
Dataset31_MERFISH_28	mouse	brian	Spatial transcriptomics	4546			https://datadryad.org/stash/dataset/doi:10.5061/dryad.8t8s248
			scRNA-Seq		8080	8	GEO accession number: GSE113576
Dataset32_MERFISH_29	mouse	brian	Spatial transcriptomics	4677			https://datadryad.org/stash/dataset/doi:10.5061/dryad.8t8s248
			scRNA-Seq		8080	8	GEO accession number: GSE113576
Dataset33_MERFISH_30	mouse	brian	Spatial transcriptomics	4597			https://datadryad.org/stash/dataset/doi:10.5061/dryad.8t8s248
			scRNA-Seq		8080	8	GEO accession number: GSE113576
Dataset34_MERFISH_31	mouse	brian	Spatial transcriptomics	4388			https://datadryad.org/stash/dataset/doi:10.5061/dryad.8t8s248
			scRNA-Seq		8080	8	GEO accession number: GSE113576
Dataset35_MERFISH_32	mouse	brian	Spatial transcriptomics	4764			https://datadryad.org/stash/dataset/doi:10.5061/dryad.8t8s248
			scRNA-Seq		8080	8	GEO accession number: GSE113576
Dataset36_MERFISH_33	mouse	brian	Spatial transcriptomics	4134			https://datadryad.org/stash/dataset/doi:10.5061/dryad.8t8s248
			scRNA-Seq		8080	8	GEO accession number: GSE113576
Dataset37_MERFISH_34	mouse	brian	Spatial transcriptomics	4404			https://datadryad.org/stash/dataset/doi:10.5061/dryad.8t8s248
			scRNA-Seq		8080	8	GEO accession number: GSE113576
Dataset38_MERFISH_35	mouse	brian	Spatial transcriptomics	4684			https://datadryad.org/stash/dataset/doi:10.5061/dryad.8t8s248
			scRNA-Seq		8080	8	GEO accession number: GSE113576
Dataset39_MERFISH_36	mouse	brian	Spatial transcriptomics	4564			https://datadryad.org/stash/dataset/doi:10.5061/dryad.8t8s248
			scRNA-Seq		8080	8	GEO accession number: GSE113576
Dataset40_Visium	mouse	hindlimb muscle	Spatial transcriptomics	982			GEO accession number: GSE161318
			scRNA-Seq		3537	13	GEO accession number: GSE159500
Dataset41_Visium	mouse	hindlimb muscle	Spatial transcriptomics	995			GEO accession number: GSE161318
			scRNA-Seq		3537	13	GEO accession number: GSE159500
Dataset42_Visium	human	breast	Spatial transcriptomics	4784			https://zenodo.org/record/4739739#.YY6N_pMzaWC
			scRNA-Seq		41085	9	GEO accession number : GSE176078
Dataset43_Visium	human	breast	Spatial transcriptomics	4895			https://zenodo.org/record/4739739#.YY6N_pMzaWC
			scRNA-Seq		41085	9	GEO accession number : GSE176078
Dataset44_Visium	human	breast	Spatial transcriptomics	2432			https://zenodo.org/record/4739739#.YY6N_pMzaWC
			scRNA-Seq		41085	9	GEO accession number : GSE176078
Dataset45_Visium	human	breast	Spatial transcriptomics	1211			https://zenodo.org/record/4739739#.YY6N_pMzaWC
			scRNA-Seq		41085	9	GEO accession number : GSE176078
Dataset46_Visium	human	breast	Spatial transcriptomics	1162			https://zenodo.org/record/4739739#.YY6N_pMzaWC
			scRNA-Seq		41085	9	GEO accession number : GSE176078
Dataset47_Visium	human	breast	Spatial transcriptomics	1127			https://zenodo.org/record/4739739#.YY6N_pMzaWC
			scRNA-Seq		41085	9	GEO accession number : GSE176078
Dataset48_Visium	mouse	embryo	Spatial transcriptomics	198			GEO accession number : GSE160137
			scRNA-Seq		3414	7	GEO accession number : GSE143806
Dataset49_Visium	human	prostate	Spatial transcriptomics	277			https://www.ncbi.nlm.nih.gov/geo/query/acc.cgi?acc=GSM4837767
			scRNA-Seq		4072	8	GEO accession number : GSE142489
Dataset50_Visium	mouse	kidney	Spatial transcriptomics	1835			https://www-ncbi-nlm-nih-gov.ezproxy.u-pec.fr/geo/query/acc.cgi?acc=GSM5224979
			scRNA-Seq		10856	5	GEO accession number :GSE171639
Dataset51_Visium	mouse	kidney	Spatial transcriptomics	2064			https://www-ncbi-nlm-nih-gov.ezproxy.u-pec.fr/geo/query/acc.cgi?acc=GSM5224979
			scRNA-Seq		12030	5	GEO accession number :GSE171639
Dataset52_Visium	mouse	brain	Spatial transcriptomics	3805			GEO accession number : GSE153424
			scRNA-Seq		14249	23	https://www.dropbox.com/s/dl/cuowvm4vrf65pvq/allen_cortex.rds
Dataset53_Visium	mouse	prefrontal cortex	Spatial transcriptomics	3024			GEO accession number : GSE158450
			scRNA-Seq		14249	23	https://www.dropbox.com/s/dl/cuowvm4vrf65pvq/allen_cortex.rds
Dataset54_Visium	mouse	hippocampus	Spatial transcriptomics	3024			GEO accession number : GSE158450
			scRNA-Seq		11871	16	GEO accession number: GSE116470
Dataset55_Visium	mouse	kidney	Spatial transcriptomics	1888			GEO accession number: GSE154107
			scRNA-Seq		12500	14	GEO accession number : GSE129798
Dataset56_Visium	mouse	prostate	Spatial transcriptomics	744			https://www.ncbi.nlm.nih.gov/geo/query/acc.cgi?acc=GSM4837767
			scRNA-Seq		4226	8	GEO accession number : GSE142489
Dataset57_Visium	mouse	lymph node	Spatial transcriptomics	369			https://github.com/romain-lopez/DestVI-reproducibility
			scRNA-Seq		7268	5	https://github.com/romain-lopez/DestVI-reproducibility
Dataset58_Visium	mouse	MCA205 tumor	Spatial transcriptomics	2125			https://github.com/romain-lopez/DestVI-reproducibility
			scRNA-Seq		7185	7	https://github.com/romain-lopez/DestVI-reproducibility
Dataset59_Visium	mouse	primary motor cortex	Spatial transcriptomics	2669			https://console.cloud.google.com/storage/browser/tommaso-brain-data
			scRNA-Seq		14249	23	https://www.dropbox.com/s/dl/cuowvm4vrf65pvq/allen_cortex.rds
Dataset60_Slide-seq	mouse	primary motor cortex	Spatial transcriptomics	9852			https://console.cloud.google.com/storage/browser/tommaso-brain-data
			scRNA-Seq		14249	23	https://www.dropbox.com/s/dl/cuowvm4vrf65pvq/allen_cortex.rds
Dataset61_seqFISH	mouse	cortex	Spatial transcriptomics	524			https://github.com/CaiGroup/seqFISH-PLUS
			scRNA-Seq		14249	23	https://www.dropbox.com/s/dl/cuowvm4vrf65pvq/allen_cortex.rds
Dataset62_ST	human	squamous carcinoma	Spatial transcriptomics	1145			https://www.ncbi.nlm.nih.gov/geo/query/acc.cgi?acc=GSM4284322
			scRNA-Seq		48164	15	GEO accession number : GSE144236
Dataset63_ST	mouse	hippocampus	Spatial transcriptomics	604			https://data.mendeley.com/datasets/6s959w2zyr/1
			scRNA-Seq		52846	16	GEO accession number: GSE116470
Dataset64_seqFISH	mouse	olfactory bulb	Spatial transcriptomics	2050			https://github.com/CaiGroup/seqFISH-PLUS
			scRNA-Seq		27007	8	https://db.cngb.org/stomics/mosta/
Dataset65_MERFISH	human	osteosarcoma	Spatial transcriptomics	645			https://www.pnas.org/doi/suppl/10.1073/pnas.1912459116/suppl_file/pnas.1912459116.sd12.csv
			scRNA-Seq		8379	9	GEO accession number : GSE152048
Dataset66_Visium	Zebrafish	melanoma	Spatial transcriptomics	2425			GEO accession number : GSE159709
			scRNA-Seq		2811	11	GEO accession number : GSE159709
Dataset67_Seq-scope	mouse	liver	Spatial transcriptomics	2177			https://deepblue.lib.umich.edu/data/downloads/gx41mj14n
			scRNA-Seq		7208	7	GEO accession number : GSE185042
Dataset68_seqFISH	mouse	gastrulation	Spatial transcriptomics	8425			https://content.cruk.cam.ac.uk/jmlab/SpatialMouseAtlas2020/
			scRNA-Seq		4651	25	https://bioconductor.org/packages/release/data/experiment/html/MouseGastrulationData.html
Dataset69_STARmap	mouse	visual cortex	Spatial transcriptomics	1549			https://www.starmapresources.com/data
			scRNA-Seq		14249	23	https://www.dropbox.com/s/dl/cuowvm4vrf65pvq/allen_cortex.rds
Dataset70_ISS	mouse	primary visual cortex (VISp)	Spatial transcriptomics	6000			https://github.com/spacetx-spacejam/data
			scRNA-Seq		14249	23	https://portal.brain-map.org/atlases-and-data/rnaseq/mouse-v1-and-alm-smart-seq
Dataset71_seqFISH	mouse	hippocampus	Spatial transcriptomics	3585			https://ars.els-cdn.com/content/image/1-s2.0-S0896627316307024-mmc6.xlsx
			scRNA-Seq		52846	16	GEO accession number: GSE116470
Dataset72_MERFISH	mouse	primary visual cortex (VISp)	Spatial transcriptomics	2399			https://github.com/spacetx-spacejam/data/
			scRNA-Seq		14249	23	https://www.dropbox.com/s/dl/cuowvm4vrf65pvq/allen_cortex.rds
Dataset73_Stereo-seq	olfactory bulb	olfactory bulb	Spatial transcriptomics	2279			https://db.cngb.org/stomics/mosta/
			scRNA-Seq		7519	8	GEO accession number: GSE71585
Dataset74_Stereo-seq	Zebrafish embryo	Zebrafish embryo	Spatial transcriptomics	2330			https://db.cngb.org/stomics/datasets/STDS0000057
			scRNA-Seq		14882	18	https://db.cngb.org/stomics/datasets/STDS0000057
Dataset75_Visium	mouse	brain	Spatial transcriptomics	2576			https://github.com/BayraktarLab/cell2location
			scRNA-Seq		40532	10	https://github.com/BayraktarLab/cell2location
Dataset76_ST	human	PDAC	Spatial transcriptomics	316			GEO accession number: GSE111672
			scRNA-Seq		1926	14	GEO accession number: GSE111672
Dataset77_seqFISH	mouse	cortex of mouse brain	Spatial transcriptomics	523			https://github.com/CaiGroup/seqFISH-PLUS
			scRNA-Seq		8080	8	GEO accession number: GSE113576

## Sheet: Sheet2
Table S2：Mean spatial k-distances to Astro cell types across different cell types in single-cell spatial maps depicted by four mapping tools.
	CellMap	CytoSPACE	CellTrek	Tangram
L2/3 IT	0.122	0.147	0.337	0.23
L4	0.229	0.271	0.449	0.219
L5 IT	0.398	0.446	0.432	0.236
L5 PT	0.45	0.52	0.344	0.234
NP	0.482	0.485	0.378	0.208
L6 IT	0.592	0.656	0.322	0.241
L6 CT	0.662	0.715	0.262	0.236
L6b	0.797	0.737	0.184	0.259

## Sheet: Sheet3
Table S3：Median spot-level correlation of 12 methods on 10X Visium dataset from mouse cerebral cortex region
Method	PCC
CellMap	0.713
CytoSPACE	0.676
CellTrek	0.638
Tangram	0.568
RCTD	0.636
CARD	0.69
Cell2location	0.723
DestVI	0.707
NovoSpaRc	0.732
Redeconve	0.363
SpatialDWLS	0.647
SPOTlight	0.441
Note: 'PCC' represents the Pearson correlation coefficient between signature genes score and predicted cell type fraction.

## Sheet: Sheet4
Table S4：Median spot-level correlation of 12 methods on 10X Visium dataset from human HER2+ breast
Method	PCC
CellMap	0.871
CytoSPACE	0.771
CellTrek	0.68
Tangram	0.375
RCTD	0.781
CARD	0.84
Cell2location	0.803
DestVI	0.338
NovoSpaRc	0.413
Redeconve	0.856
SpatialDWLS	0.867
SPOTlight	0.616
Note: 'PCC' represents the Pearson correlation coefficient between signature genes score and predicted cell type fraction.

## Sheet: Sheet5
Table S5: Performance of 12 methods based on simulated ST dataset.
	Noise Level: 0%				Noise Level: 5%				Noise Level: 20%				Median PCCs of mapping tools
Cell.Type	PCCs	RMSE	tool		PCCs	RMSE	tool		PCCs	RMSE	tool			Noise level：0%	Noise level：5%	Noise level：20%
Normal Epithelial	0.874356	0.164774	CellMap		0.841301	0.155078	CellMap		0.546136	0.231862	CellMap		CellMap	0.991465	0.988133	0.900393
Myeloid	0.994117	0.0380441	CellMap		0.984467	0.0630191	CellMap		0.984035	0.0661784	CellMap		CytoSPACE	0.93318	0.936648	0.85861
Plasmablasts	0.999747	0.00398568	CellMap		0.995722	0.0186945	CellMap		0.962924	0.0584018	CellMap		CellTrek	0.927725	0.922635	0.907698
CAFs	0.997072	0.0333208	CellMap		0.998774	0.022468	CellMap		0.993306	0.0522346	CellMap		Tangram	-0.00416998	-0.00630874	0.00672835
Endothelial	0.991465	0.0264755	CellMap		0.999636	0.00664279	CellMap		0.999922	0.00284691	CellMap		RCTD	0.821003	0.972317	0.967675
Cancer Epithelial	0.924908	0.165063	CellMap		0.937821	0.155078	CellMap		0.805697	0.26764	CellMap		CARD	0.810367	0.958256	0.945371
T-cells	0.994473	0.0335839	CellMap		0.981574	0.0632707	CellMap		0.816758	0.181995	CellMap		Cell2location	0.64477	0.750121	0.644238
PVL	0.9716	0.0410384	CellMap		0.998564	0.00797135	CellMap		0.900393	0.0682524	CellMap		DestVI	-0.0481763	0.0460405	0.107976
B-cells	0.982417	0.022231	CellMap		0.988133	0.0143706	CellMap		0.869914	0.0389893	CellMap		NovoSpaRc	0.629474	0.85499	0.771505
Normal Epithelial	0.871592	0.165486	CytoSPACE		0.964232	0.0750731	CytoSPACE		0.85861	0.141696	CytoSPACE		Redeconve	0.731862	0.856157	0.832562
Myeloid	0.93318	0.128198	CytoSPACE		0.955831	0.10618	CytoSPACE		0.942951	0.124175	CytoSPACE		SpatialDWLS	0.64935	0.913317	0.955935
Plasmablasts	0.973589	0.0413832	CytoSPACE		0.931819	0.066893	CytoSPACE		0.892172	0.0970844	CytoSPACE		SPOTlight	-0.0534986	-0.0647952	-0.0468391
CAFs	0.975732	0.0982247	CytoSPACE		0.987599	0.0714616	CytoSPACE		0.973738	0.104396	CytoSPACE
Endothelial	0.982635	0.0376039	CytoSPACE		0.980525	0.0491095	CytoSPACE		0.964698	0.0599799	CytoSPACE
Cancer Epithelial	0.820325	0.237608	CytoSPACE		0.877196	0.203928	CytoSPACE		0.784043	0.260079	CytoSPACE
T-cells	0.85436	0.183743	CytoSPACE		0.838651	0.197709	CytoSPACE		0.784574	0.210975	CytoSPACE		Median RMSEs of mapping tools
PVL	0.936842	0.0579354	CytoSPACE		0.936648	0.0520613	CytoSPACE		0.7987	0.0928071	CytoSPACE			Noise level：0%	Noise level：5%	Noise level：20%
B-cells	0.792149	0.0804588	CytoSPACE		0.922864	0.0377063	CytoSPACE		0.788465	0.0513935	CytoSPACE		CellMap	0.0335839	0.022468	0.0661784
Normal Epithelial	0.908023	0.139754	CellTrek		0.863097	0.145645	CellTrek		0.858601	0.143561	CellTrek		CytoSPACE	0.0982247	0.0714616	0.104396
Myeloid	0.971833	0.0849042	CellTrek		0.963637	0.0972215	CellTrek		0.949445	0.120794	CellTrek		CellTrek	0.0987896	0.110634	0.120794
Plasmablasts	0.913982	0.0651884	CellTrek		0.965665	0.0379883	CellTrek		0.830856	0.0886223	CellTrek		Tangram	0.345855	0.320971	0.358892
CAFs	0.949604	0.137357	CellTrek		0.957819	0.129577	CellTrek		0.935868	0.159629	CellTrek		RCTD	0.169747	0.0840405	0.110493
Endothelial	0.898314	0.0987896	CellTrek		0.902861	0.110634	CellTrek		0.907698	0.10728	CellTrek		CARD	0.183961	0.125443	0.148882
Cancer Epithelial	0.927725	0.149304	CellTrek		0.922635	0.161344	CellTrek		0.939917	0.141388	CellTrek		Cell2location	0.278735	0.26945	0.240934
T-cells	0.953952	0.0950638	CellTrek		0.960457	0.0871275	CellTrek		0.85372	0.162864	CellTrek		DestVI	0.296249	0.280869	0.250815
PVL	0.842327	0.106575	CellTrek		0.764802	0.124731	CellTrek		0.745047	0.119839	CellTrek		NovoSpaRc	0.249996	0.172307	0.176563
B-cells	0.955598	0.0364015	CellTrek		0.893236	0.0462344	CellTrek		0.934166	0.0296752	CellTrek		Redeconve	0.235439	0.209782	0.203902
Normal Epithelial	0.0133506	0.448273	Tangram		-0.0761471	0.351565	Tangram		-0.0532506	0.200867	Tangram		SpatialDWLS	0.25446	0.130752	0.100794
Myeloid	-0.0796864	0.345855	Tangram		0.0531859	0.320971	Tangram		0.0276881	0.332139	Tangram		SPOTlight	0.309804	0.303697	0.287173
Plasmablasts	-0.0182952	0.0898577	Tangram		-0.00630874	0.0690389	Tangram		-0.00379852	0.359254	Tangram
CAFs	0.0568217	0.471272	Tangram		0.0459971	0.555028	Tangram		0.0279192	0.500991	Tangram
Endothelial	0.000481724	0.14647	Tangram		-0.0432536	0.279496	Tangram		-0.000226512	0.358892	Tangram
Cancer Epithelial	-0.00416998	0.54527	Tangram		-0.00945626	0.512258	Tangram		0.0152378	0.42758	Tangram
T-cells	-0.0173333	0.619953	Tangram		0.0344645	0.608341	Tangram		0.00672835	0.603633	Tangram
PVL	0.0299385	0.125395	Tangram		-0.0336506	0.18963	Tangram		0.00157418	0.173721	Tangram
B-cells	-0.0131224	0.122536	Tangram		0.02	0.0932141	Tangram		0.0337721	0.115095	Tangram		Note: 'PCCs' represents the Pearson correlation coefficients between predicted and true cell type proportions.'RMSEs' represents the root mean square errors between predicted and true cell type proportions.
Normal Epithelial	0.72555	0.23763	RCTD		0.978103	0.0919707	RCTD		0.973806	0.0979433	RCTD
Myeloid	0.826096	0.197381	RCTD		0.946538	0.125711	RCTD		0.929839	0.147622	RCTD
Plasmablasts	0.604797	0.169747	RCTD		0.624668	0.167742	RCTD		0.892571	0.204947	RCTD
CAFs	0.855733	0.226073	RCTD		0.988892	0.0840405	RCTD		0.988581	0.140343	RCTD
Endothelial	0.919498	0.0805578	RCTD		0.972317	0.0725587	RCTD		0.978764	0.0704327	RCTD
Cancer Epithelial	0.698138	0.285004	RCTD		0.984224	0.120809	RCTD		0.978326	0.135616	RCTD
T-cells	0.821003	0.168974	RCTD		0.985287	0.0532467	RCTD		0.967675	0.0690058	RCTD
PVL	0.86405	0.0826792	RCTD		0.935724	0.0545794	RCTD		0.914309	0.0648969	RCTD
B-cells	0.364923	0.147276	RCTD		0.782303	0.0794829	RCTD		0.639058	0.110493	RCTD
Normal Epithelial	0.71279	0.28408	CARD		0.957072	0.174207	CARD		0.945371	0.199341	CARD
Myeloid	0.810367	0.234458	CARD		0.940013	0.183121	CARD		0.935494	0.199291	CARD
Plasmablasts	0.824055	0.115618	CARD		0.969807	0.0930199	CARD		0.932972	0.148882	CARD
CAFs	0.849937	0.285057	CARD		0.984616	0.246635	CARD		0.980329	0.214667	CARD
Endothelial	0.854001	0.183961	CARD		0.958256	0.122823	CARD		0.970542	0.103184	CARD
Cancer Epithelial	0.684195	0.304959	CARD		0.983025	0.194002	CARD		0.977867	0.174269	CARD
T-cells	0.833738	0.165183	CARD		0.966849	0.0788326	CARD		0.950763	0.0947783	CARD
PVL	0.77576	0.121507	CARD		0.802722	0.125443	CARD		0.793098	0.129505	CARD
B-cells	0.414171	0.108846	CARD		0.937371	0.0376351	CARD		0.678645	0.0606057	CARD
Normal Epithelial	0.526885	0.318618	Cell2location		0.497803	0.26945	Cell2location		0.508627	0.256256	Cell2location
Myeloid	0.791638	0.327318	Cell2location		0.907547	0.329875	Cell2location		0.909478	0.349484	Cell2location
Plasmablasts	0.841797	0.166001	Cell2location		0.952241	0.162586	Cell2location		0.983191	0.19571	Cell2location
CAFs	0.797034	0.430203	Cell2location		0.924263	0.450593	Cell2location		0.930912	0.452783	Cell2location
Endothelial	0.57456	0.210267	Cell2location		0.64524	0.243854	Cell2location		0.61612	0.229862	Cell2location
Cancer Epithelial	0.660699	0.386123	Cell2location		0.915914	0.389724	Cell2location		0.908116	0.389361	Cell2location
T-cells	0.64477	0.278735	Cell2location		0.750121	0.269674	Cell2location		0.644238	0.240934	Cell2location
PVL	0.307626	0.181422	Cell2location		0.26024	0.174321	Cell2location		0.26859	0.169499	Cell2location
B-cells	0.139133	0.150285	Cell2location		0.197846	0.136035	Cell2location		0.19728	0.123366	Cell2location
Normal Epithelial	0.449693	0.330984	DestVI		-0.19023	0.280869	DestVI		-0.524156	0.272778	DestVI
Myeloid	-0.353653	0.358662	DestVI		0.0460405	0.35909	DestVI		0.0733345	0.37991	DestVI
Plasmablasts	0.240929	0.179273	DestVI		0.145784	0.176067	DestVI		0.620829	0.214746	DestVI
CAFs	-0.0688668	0.486276	DestVI		-0.537321	0.519919	DestVI		0.409863	0.460469	DestVI
Endothelial	0.0690358	0.206002	DestVI		-0.0380957	0.247842	DestVI		-0.0236036	0.228986	DestVI
Cancer Epithelial	-0.204598	0.424105	DestVI		0.78439	0.415829	DestVI		0.579515	0.406836	DestVI
T-cells	-0.204878	0.296249	DestVI		-0.0139065	0.310902	DestVI		0.147558	0.250815	DestVI
PVL	-0.0481763	0.261759	DestVI		0.188076	0.260297	DestVI		-0.0207381	0.154125	DestVI
B-cells	0.104961	0.171652	DestVI		0.149772	0.110044	DestVI		0.107976	0.0921789	DestVI
Normal Epithelial	0.574309	0.290856	NovoSpaRc		0.849098	0.172307	NovoSpaRc		0.801994	0.176563	NovoSpaRc
Myeloid	0.757477	0.249996	NovoSpaRc		0.899358	0.215925	NovoSpaRc		0.869216	0.246092	NovoSpaRc
Plasmablasts	0.805116	0.131144	NovoSpaRc		0.85499	0.125374	NovoSpaRc		0.785545	0.173697	NovoSpaRc
CAFs	0.629474	0.398853	NovoSpaRc		0.746305	0.409586	NovoSpaRc		0.712924	0.408738	NovoSpaRc
Endothelial	0.915859	0.0851995	NovoSpaRc		0.968078	0.0730304	NovoSpaRc		0.995834	0.0290956	NovoSpaRc
Cancer Epithelial	0.416887	0.389228	NovoSpaRc		0.747336	0.319441	NovoSpaRc		0.765878	0.3085	NovoSpaRc
T-cells	0.377766	0.57632	NovoSpaRc		0.498937	0.548577	NovoSpaRc		0.428806	0.569818	NovoSpaRc
PVL	0.836219	0.0987896	NovoSpaRc		0.929275	0.0622842	NovoSpaRc		0.771505	0.103812	NovoSpaRc
B-cells	0.455698	0.105389	NovoSpaRc		0.870064	0.0515609	NovoSpaRc		0.637225	0.0609736	NovoSpaRc
Normal Epithelial	0.582751	0.451526	Redeconve		0.525868	0.378854	Redeconve		0.520587	0.364261	Redeconve
Myeloid	0.810067	0.290826	Redeconve		0.923996	0.296025	Redeconve		0.907665	0.322199	Redeconve
Plasmablasts	0.731862	0.167835	Redeconve		0.778872	0.166051	Redeconve		0.863586	0.203902	Redeconve
CAFs	0.831311	0.270363	Redeconve		0.964096	0.229819	Redeconve		0.970002	0.197516	Redeconve
Endothelial	0.85146	0.12427	Redeconve		0.856157	0.150613	Redeconve		0.946785	0.10693	Redeconve
Cancer Epithelial	0.547393	0.43726	Redeconve		0.903497	0.420588	Redeconve		0.832562	0.428259	Redeconve
T-cells	0.647284	0.235439	Redeconve		0.75148	0.209782	Redeconve		0.616697	0.207925	Redeconve
PVL	0.766862	0.143762	Redeconve		0.920546	0.126856	Redeconve		0.778156	0.132836	Redeconve
B-cells	0.261288	0.142113	Redeconve		0.448799	0.112714	Redeconve		0.269333	0.174155	Redeconve
Normal Epithelial	0.63462	0.263486	SpatialDWLS		0.855112	0.170922	SpatialDWLS		0.96191	0.100794	SpatialDWLS
Myeloid	0.64935	0.259772	SpatialDWLS		0.874105	0.134469	SpatialDWLS		0.875287	0.189849	SpatialDWLS
Plasmablasts	0.87255	0.198045	SpatialDWLS		0.913317	0.130752	SpatialDWLS		0.959363	0.168101	SpatialDWLS
CAFs	0.845696	0.173756	SpatialDWLS		0.993807	0.048333	SpatialDWLS		0.984673	0.0778443	SpatialDWLS
Endothelial	0.599045	0.0983063	SpatialDWLS		0.978153	0.0548965	SpatialDWLS		0.980381	0.0407237	SpatialDWLS
Cancer Epithelial	0.474577	0.324613	SpatialDWLS		0.911915	0.170659	SpatialDWLS		0.942707	0.100794	SpatialDWLS
T-cells	0.813674	0.25446	SpatialDWLS		0.994373	0.0372974	SpatialDWLS		0.955935	0.105847	SpatialDWLS
PVL	0.917686	0.105287	SpatialDWLS		0.941835	0.0680155	SpatialDWLS		0.928854	0.0775333	SpatialDWLS
B-cells	0.362584	0.290312	SpatialDWLS		0.0367048	0.184358	SpatialDWLS		0.109363	0.241351	SpatialDWLS
Normal Epithelial	-0.147585	0.366101	SPOTlight		-0.123623	0.301186	SPOTlight		-0.142989	0.287173	SPOTlight
Myeloid	-0.271996	0.505684	SPOTlight		-0.299795	0.511919	SPOTlight		-0.327933	0.525728	SPOTlight
Plasmablasts	-0.0188876	0.30672	SPOTlight		0.00984488	0.305686	SPOTlight		-0.0216535	0.334935	SPOTlight
CAFs	0.836354	0.344236	SPOTlight		0.968726	0.333451	SPOTlight		0.972905	0.321786	SPOTlight
Endothelial	0.900687	0.103636	SPOTlight		0.969073	0.119884	SPOTlight		0.975004	0.0984525	SPOTlight
Cancer Epithelial	-0.0829556	0.44536	SPOTlight		-0.0788854	0.453547	SPOTlight		-0.0468391	0.442825	SPOTlight
T-cells	-0.0606715	0.309804	SPOTlight		-0.0647952	0.303697	SPOTlight		-0.0496901	0.254198	SPOTlight
PVL	-0.0534986	0.239182	SPOTlight		-0.0655256	0.219247	SPOTlight		-0.0476815	0.20046	SPOTlight
B-cells	0.268174	0.113214	SPOTlight		0.438576	0.0851864	SPOTlight		0.488183	0.0664595	SPOTlight

## Sheet: Sheet6
Table S6: The predicted and known distances of each epithelial state to the base of the inner medulla.
Cell type/state number	Epithelial type	Zone	truth	CellMap.dist	CytoSPACE.dist	CellTrek.dist	Tangram.dist
19	Nephron	Cortex	15	33.9247	40.3995	23.5913	33.6265
18	Nephron	Cortex	14	30.5044	38.0247	18.1615	26.748
3	Nephron	Cortex	14	31.2703	38.4535	19.1862	27.801
4	Nephron	Cortex	14	31.8055	38.7436	20.7596	30.7246
20	Ureteric	Cortex	14	34.9272	40.6189	26.0202	28.2747
21	Ureteric	Cortex	13	33.9762	42.8863	18.093	28.3853
22	Ureteric	Cortex	13	30.9604	50	15.0744	47.7561
17	Nephron	Cortex	13	11.4252	26.1345	6.95497	32.0262
2	Nephron	Cortex	12	29.8716	32.7903	18.7244	44.828
5	Nephron	Cortex	11	29.3057	35.0449	18.179	34.0829
6	Nephron	Cortex	11	26.9867	35.9273	21.126	35.4375
23	Ureteric	Cortex	11	33.1815	34.5622	19.909	32.4962
24	Ureteric	Cortex	11	35.5798	36.6477	20.6039	45.1578
16	Nephron	Cortex	10	10.4066	26.1781	12.133	31.5478
7	Nephron	Outer stripe	9	16.8059	21.9596	8.70441	31.0618
8	Nephron	Outer stripe	9	16.5274	23.6926	24.911	50
25	Ureteric	Outer stripe	9	30.149	31.4289	19.0158	36.6146
9A	Nephron	Inner stripe	8	11.7021	13.3857	3.97724	34.7667
9B	Nephron	Inner stripe	8	10.5004	24.2448	5.0064	36.6655
26	Ureteric	Inner stripe	8	24.3717	15.3186	17.0619	31.4299
15	Nephron	Inner stripe	7	9.86293	14.9732	1.69589	33.5736
27	Ureteric	Inner medulla	6	33.1848	20.2235	10.1364	42.691
28	Ureteric	Inner medulla	5	7.64705	6.84541	7.57745	28.5649
29	Ureteric	Inner medulla	5	3.07499	1.88864	7.58296	32.9771
11	Nephron	Inner medulla	4	12.5857	12.1355	2.22696	29.8683
30	Ureteric	Inner medulla	3	1	8.3615	50	36.6146
31	Ureteric	Inner medulla	3	6.27479	13.7839	1	1
13	Nephron	Inner medulla	2	9.8242	1	9.85489	40.9419
32	Ureteric	Inner medulla	1	34.5042	12.1595	18.618	47.8498
Note: 'dist' represents the average Euclidean distance to core Inner medulla spots. 'truth' repersents the true distance to core Inner medulla spots.

## Sheet: Sheet7
Table S7: The PCC of each integration method for predicting the spatial distribution of each cell type across 30 MERFISH datasets
cell type	CellMap	RCTD	Cell2location	Tangram	Seurat	Stereoscope	CARD	SpatialDWLS	DestVI	Redeconve	CytoSPACE	SpatialDecon	NovoSpaRc	SpaOTsc	Dataset
Astrocyte	0.932725	0.857177	0.806868	0.170081	0.860996	0.884442	0.547845	0.836415	0.611678	0.792194	0.70046	0.882633	0.510196	0.833492	MERFISH_1
Endothelial	0.862827	0.851615	0.821789	0.247384	0.841635	0.818637	0.75944	0.790899	0.685191	0.760826	0.723153	0.852859	0.806431	0.815052	MERFISH_1
Excitatory	0.567476	0.74185	0.432623	0.337734	0.500974	0.563904	0.716128	0.761076	0.365198	0.62558	0.419451	0.634128	0.302556	0.431597	MERFISH_1
Inhibitory	0.747781	0.828821	0.85475	0.390441	0.765796	0.723308	0.827403	0.881395	0.538954	0.669775	0.651245	0.867105	0.445095	0.797798	MERFISH_1
Microglia	0.812784	0.715734	0.486281	0.479038	0.562714	0.72125	0.368787	0.847959	0.527172	0.479135	0.470777	0.503216	0.146948	0.585155	MERFISH_1
Mural_Pericyte	0.636712	0.630046	0.5489	0.415492	0.567729	0.574971	0.458077	0.67638	0.42291	0.389057	0.525968	0.65339	0.207611	0.624941	MERFISH_1
OD_Immature	0.877208	0.782708	0.664018	0.223909	0.759705	0.850175	0.562106	0.846469	0.569788	0.782876	0.698666	0.884047	0.58299	0.623045	MERFISH_1
OD_Mature	0.972159	0.96681	0.930882	0.28523	0.960775	0.950156	0.51139	0.965313	0.84811	0.602849	0.79569	0.915983	0.591348	0.91134	MERFISH_1
Astrocyte	0.887039	0.754249	0.719275	0.314405	0.826139	0.898719	0.605688	0.787284	0.112018	0.755358	0.668342	0.822872	0.440732	0.812101	MERFISH_12
Endothelial	0.833266	0.808592	0.750722	0.287916	0.795906	0.792958	0.646632	0.694513	0.103108	0.651384	0.640518	0.80753	0.640778	0.788661	MERFISH_12
Excitatory	0.430278	0.529107	0.271204	0.244878	0.379883	0.394271	0.436597	0.452236	0.0277432	0.481712	0.314547	0.379921	0.145491	0.350793	MERFISH_12
Inhibitory	0.727499	0.736394	0.872594	0.440306	0.776304	0.757623	0.812398	0.763877	0.111148	0.581976	0.639808	0.810075	0.315466	0.843192	MERFISH_12
Microglia	0.865692	0.690467	0.589984	0.4168	0.545014	0.801355	0.399106	0.786232	0.0578914	0.46983	0.44904	0.798825	0.242751	0.538196	MERFISH_12
Mural_Pericyte	0.348404	0.412167	0.325098	0.409089	0.363281	0.333321	0.264859	0.487833	0.0356649	0.183858	0.349479	0.431281	0.107411	0.422936	MERFISH_12
OD_Immature	0.759327	0.724525	0.638254	0.262558	0.743001	0.829075	0.60001	0.76436	0.0718818	0.813724	0.687431	0.804497	0.32576	0.659308	MERFISH_12
OD_Mature	0.973471	0.9564	0.945696	0.29665	0.938269	0.950779	0.256193	0.900321	0.162049	0.396306	0.87378	0.938807	0.556551	0.903829	MERFISH_12
Astrocyte	0.898877	0.829295	0.767707	0.325037	0.857091	0.910985	0.63416	0.834896	0.161609	0.824351	0.735429	0.872692	0.512434	0.832396	MERFISH_13
Endothelial	0.850935	0.833116	0.737107	0.247416	0.803214	0.780692	0.649316	0.78306	0.102892	0.651776	0.634182	0.795093	0.633816	0.75678	MERFISH_13
Excitatory	0.702133	0.788644	0.439581	0.424489	0.694234	0.810082	0.706285	0.758713	0.0640317	0.769972	0.554798	0.634771	0.388467	0.559124	MERFISH_13
Inhibitory	0.782737	0.836121	0.807226	0.51647	0.843734	0.903782	0.839983	0.847115	0.113776	0.706363	0.640109	0.819362	0.267629	0.798848	MERFISH_13
Microglia	0.824182	0.764719	0.616753	0.403085	0.588158	0.845227	0.417545	0.830321	0.0674251	0.476404	0.506957	0.821677	0.229218	0.588834	MERFISH_13
Mural_Pericyte	0.728667	0.75727	0.662726	0.59334	0.745366	0.703641	0.584279	0.763787	0.038409	0.416391	0.57216	0.761767	0.192245	0.750829	MERFISH_13
OD_Immature	0.82726	0.811173	0.632853	0.349957	0.79249	0.840662	0.596888	0.846952	0.0618123	0.864744	0.730523	0.859566	0.429927	0.64701	MERFISH_13
OD_Mature	0.972901	0.96815	0.960532	0.358459	0.957237	0.959993	0.555721	0.952366	0.182154	0.664274	0.922802	0.958183	0.426865	0.914799	MERFISH_13
Astrocyte	0.891868	0.85082	0.745562	0.323584	0.80909	0.89117	0.640714	0.823402	0.137648	0.803812	0.694291	0.859418	0.422156	0.82429	MERFISH_14
Endothelial	0.816705	0.826347	0.77246	0.278894	0.796213	0.79773	0.67034	0.660058	0.0792226	0.664445	0.647742	0.815433	0.664005	0.769054	MERFISH_14
Excitatory	0.562798	0.586839	0.34285	0.357192	0.566337	0.600936	0.579557	0.678901	0.0446995	0.670874	0.393248	0.505579	0.205288	0.443704	MERFISH_14
Inhibitory	0.766237	0.761139	0.855221	0.483196	0.839628	0.842716	0.854968	0.849231	0.0959037	0.67606	0.649497	0.825945	0.300728	0.838837	MERFISH_14
Microglia	0.808709	0.747175	0.596875	0.416713	0.629633	0.82967	0.381292	0.837046	0.0418678	0.43886	0.432007	0.798414	0.21037	0.589467	MERFISH_14
Mural_Pericyte	0.672981	0.741084	0.616342	0.537117	0.680491	0.630843	0.525062	0.613194	0.061598	0.363809	0.601222	0.705357	0.210762	0.72369	MERFISH_14
OD_Immature	0.759834	0.796843	0.608087	0.290215	0.729279	0.795895	0.57047	0.823841	0.0378462	0.836812	0.655701	0.826833	0.295383	0.641112	MERFISH_14
OD_Mature	0.961863	0.958329	0.957027	0.347695	0.945858	0.955136	0.590511	0.912917	0.160369	0.679403	0.917557	0.948104	0.58957	0.910476	MERFISH_14
Astrocyte	0.790325	0.811433	0.710179	0.304068	0.826623	0.876385	0.5899	0.773809	0.695945	0.762373	0.688828	0.806036	0.378401	0.798808	MERFISH_15
Endothelial	0.782597	0.776917	0.680843	0.270976	0.762838	0.734784	0.544907	0.76365	0.667892	0.573069	0.599756	0.742668	0.576461	0.721048	MERFISH_15
Excitatory	0.577346	0.612299	0.37578	0.312856	0.553062	0.697806	0.590679	0.652867	0.357125	0.66261	0.403508	0.531897	0.307054	0.475888	MERFISH_15
Inhibitory	0.727361	0.736797	0.800698	0.445863	0.778277	0.826964	0.781532	0.773252	0.720891	0.6077	0.587836	0.754204	0.285979	0.779926	MERFISH_15
Microglia	0.695744	0.672748	0.557401	0.385818	0.566575	0.810262	0.364624	0.773899	0.550614	0.431145	0.431322	0.705788	0.18099	0.597106	MERFISH_15
Mural_Pericyte	0.694516	0.740852	0.614123	0.528369	0.698319	0.655078	0.534287	0.774504	0.573053	0.367874	0.568751	0.728398	0.198164	0.727375	MERFISH_15
OD_Immature	0.665083	0.706833	0.581943	0.294382	0.676278	0.712298	0.537369	0.735743	0.487611	0.753624	0.659782	0.738522	0.344828	0.626682	MERFISH_15
OD_Mature	0.947907	0.951015	0.947156	0.342566	0.943825	0.945825	0.557059	0.932387	0.814694	0.642638	0.899167	0.930029	0.545177	0.908475	MERFISH_15
Astrocyte	0.812377	0.73135	0.737768	0.157259	0.782569	0.792298	0.578724	0.604424	0.131959	0.565107	0.611772	0.803025	0.385875	0.76327	MERFISH_16
Endothelial	0.735528	0.720585	0.71248	0.204574	0.675681	0.761194	0.588457	0.5813	0.0884939	0.612265	0.537872	0.759512	0.589642	0.707334	MERFISH_16
Excitatory	0.348779	0.412752	0.317859	0.172162	0.326344	0.449946	0.359917	0.416516	0.0357571	0.27993	0.282521	0.403869	0.233408	0.350711	MERFISH_16
Inhibitory	0.495786	0.570822	0.770913	0.245797	0.551615	0.655061	0.595321	0.383703	0.114423	0.227346	0.374527	0.718558	0.319639	0.720432	MERFISH_16
Microglia	0.74983	0.600224	0.541425	0.459579	0.544173	0.813443	0.429267	0.617711	0.068945	0.532567	0.378887	0.572747	0.148901	0.519829	MERFISH_16
Mural_Pericyte	0.634515	0.693583	0.646283	0.462571	0.60933	0.717796	0.575168	0.718803	0.023584	0.497489	0.561675	0.768663	0.201041	0.667064	MERFISH_16
OD_Immature	0.724493	0.590933	0.663944	0.244812	0.651938	0.738881	0.503024	0.541148	0.0628891	0.659549	0.538311	0.785827	0.449141	0.619196	MERFISH_16
OD_Mature	0.947423	0.922539	0.924656	0.254265	0.924379	0.910819	0.398546	0.933651	0.154543	0.534233	0.782863	0.875882	0.52721	0.892317	MERFISH_16
Astrocyte	0.911664	0.869986	0.799215	0.181751	0.862888	0.931421	0.619474	0.861615	0.110483	0.760226	0.759057	0.886653	0.542889	0.84618	MERFISH_17
Endothelial	0.720405	0.860631	0.80354	0.274124	0.845889	0.797123	0.642898	0.799734	0.109856	0.708739	0.713898	0.830962	0.807679	0.812093	MERFISH_17
Excitatory	0.70874	0.829512	0.46561	0.406231	0.672773	0.860475	0.68728	0.861587	0.0344776	0.780026	0.551518	0.655504	0.41658	0.548081	MERFISH_17
Inhibitory	0.791458	0.860284	0.822863	0.426392	0.826519	0.911793	0.810538	0.899638	0.0479756	0.667476	0.654353	0.82837	0.436683	0.809519	MERFISH_17
Microglia	0.791128	0.767753	0.498031	0.464878	0.557287	0.786024	0.44583	0.880208	0.033608	0.554578	0.519392	0.650015	0.153515	0.628699	MERFISH_17
Mural_Pericyte	0.577468	0.736735	0.559541	0.405273	0.658831	0.586857	0.50277	0.634654	0.0335501	0.345897	0.573577	0.639016	0.226662	0.729996	MERFISH_17
OD_Immature	0.869849	0.827295	0.693359	0.241471	0.806583	0.890958	0.649456	0.862815	0.0211284	0.871894	0.69754	0.883357	0.555597	0.672374	MERFISH_17
OD_Mature	0.965197	0.969978	0.956234	0.315617	0.951599	0.962356	0.883472	0.970757	0.131	0.892429	0.926195	0.946746	0.737656	0.921001	MERFISH_17
Astrocyte	0.909821	0.836994	0.793587	0.228032	0.838425	0.90285	0.567227	0.861998	0.142665	0.744872	0.729701	0.866939	0.470776	0.815222	MERFISH_18
Endothelial	0.8305	0.830272	0.807811	0.275069	0.825819	0.779727	0.603954	0.699636	0.118196	0.651956	0.684138	0.820067	0.778464	0.786805	MERFISH_18
Excitatory	0.584531	0.72324	0.389065	0.317338	0.458416	0.733681	0.637905	0.742089	0.0511751	0.703223	0.412914	0.585675	0.270434	0.415105	MERFISH_18
Inhibitory	0.782226	0.821332	0.857026	0.42208	0.721503	0.879683	0.835099	0.872109	0.114825	0.625739	0.672915	0.844089	0.412397	0.814508	MERFISH_18
Microglia	0.839346	0.737685	0.573712	0.463047	0.531447	0.84647	0.540931	0.864248	0.053265	0.626808	0.512547	0.695345	0.172729	0.609697	MERFISH_18
Mural_Pericyte	0.507077	0.634325	0.471495	0.477465	0.589148	0.49484	0.395391	0.502616	-0.000451469	0.269857	0.488038	0.56252	0.163568	0.657411	MERFISH_18
OD_Immature	0.893791	0.725836	0.636145	0.286108	0.750863	0.819548	0.578047	0.799628	0.0498419	0.841632	0.72507	0.820139	0.515602	0.640194	MERFISH_18
OD_Mature	0.970829	0.967584	0.954193	0.299168	0.952179	0.947207	0.862	0.975243	0.161684	0.867934	0.91863	0.939612	0.681195	0.909017	MERFISH_18
Astrocyte	0.880105	0.768197	0.752076	0.198415	0.846154	0.880245	0.619267	0.824084	0.08416	0.689117	0.697703	0.846057	0.471949	0.805809	MERFISH_19
Endothelial	0.713359	0.829452	0.773854	0.327906	0.832521	0.795041	0.501633	0.791667	0.0662428	0.633857	0.70071	0.800331	0.764954	0.784724	MERFISH_19
Excitatory	0.539931	0.689806	0.379276	0.299976	0.458497	0.742251	0.603486	0.755638	0.0404681	0.661227	0.398393	0.513505	0.277805	0.428937	MERFISH_19
Inhibitory	0.697948	0.777427	0.814763	0.379961	0.742765	0.862077	0.758563	0.854795	0.103692	0.548678	0.562172	0.76898	0.438934	0.790658	MERFISH_19
Microglia	0.739352	0.695898	0.651892	0.528413	0.445598	0.811026	0.665427	0.802597	0.0542658	0.734303	0.53138	0.75485	0.18895	0.629047	MERFISH_19
Mural_Pericyte	0.513091	0.64868	0.49388	0.370426	0.582569	0.481005	0.409436	0.615027	0.00690088	0.261835	0.548561	0.564113	0.186123	0.636853	MERFISH_19
OD_Immature	0.801433	0.708448	0.629768	0.214196	0.697878	0.753103	0.574966	0.759975	0.0104596	0.804675	0.666125	0.780961	0.502437	0.642224	MERFISH_19
OD_Mature	0.959979	0.955964	0.951272	0.301303	0.955599	0.956585	0.904185	0.952085	0.142443	0.923688	0.908411	0.93478	0.752352	0.91817	MERFISH_19
Astrocyte	0.960647	0.873735	0.798707	0.189612	0.827597	0.904652	0.627976	0.857075	0.133571	0.817692	0.725618	0.886987	0.511765	0.83259	MERFISH_2
Endothelial	0.884609	0.85899	0.83987	0.225672	0.838615	0.782765	0.733728	0.779746	0.107821	0.719315	0.69214	0.841329	0.802848	0.815083	MERFISH_2
Excitatory	0.633666	0.833433	0.462245	0.400792	0.512035	0.676737	0.737707	0.827872	0.0433632	0.779472	0.450307	0.712454	0.370518	0.462483	MERFISH_2
Inhibitory	0.782664	0.871498	0.840703	0.424781	0.736311	0.777213	0.86426	0.906204	0.102383	0.745822	0.667139	0.866246	0.467375	0.790853	MERFISH_2
Microglia	0.817299	0.773201	0.57865	0.48651	0.565631	0.762761	0.515973	0.841726	0.0403766	0.635116	0.566911	0.688271	0.201698	0.587714	MERFISH_2
Mural_Pericyte	0.563825	0.590665	0.473209	0.417978	0.542484	0.472455	0.389826	0.626393	0.0260755	0.279291	0.402493	0.557145	0.150413	0.580953	MERFISH_2
OD_Immature	0.915796	0.795509	0.672467	0.21087	0.716204	0.86734	0.704372	0.811934	0.102494	0.881718	0.722751	0.871386	0.527445	0.625162	MERFISH_2
OD_Mature	0.972461	0.968846	0.94444	0.297373	0.950626	0.942377	0.815067	0.971474	0.197573	0.851823	0.925846	0.940848	0.727557	0.896577	MERFISH_2
Astrocyte	0.875765	0.832375	0.800122	0.178101	0.826208	0.901719	0.541914	0.830502	0.142781	0.708801	0.683023	0.845573	0.481757	0.82498	MERFISH_20
Endothelial	0.82667	0.802805	0.763607	0.225538	0.775592	0.819752	0.598629	0.574129	0.122114	0.668831	0.631431	0.801212	0.754758	0.770429	MERFISH_20
Excitatory	0.651824	0.774256	0.440123	0.326748	0.591088	0.722111	0.629935	0.805514	0.0533987	0.647371	0.515973	0.594039	0.366364	0.53226	MERFISH_20
Inhibitory	0.784604	0.824977	0.807225	0.408506	0.773039	0.853244	0.803364	0.849437	0.0702289	0.552378	0.615684	0.807624	0.357362	0.801367	MERFISH_20
Microglia	0.822991	0.667207	0.558279	0.466989	0.431511	0.767414	0.498636	0.792749	0.0664216	0.628882	0.449087	0.693783	0.158673	0.516437	MERFISH_20
Mural_Pericyte	0.684044	0.681294	0.592195	0.327201	0.543173	0.673729	0.519552	0.641577	0.0243988	0.466257	0.567422	0.684809	0.20669	0.678116	MERFISH_20
OD_Immature	0.850275	0.763257	0.692318	0.24256	0.696318	0.828033	0.599084	0.764858	0.0637076	0.83578	0.632854	0.852844	0.513812	0.629512	MERFISH_20
OD_Mature	0.949481	0.952529	0.925992	0.269723	0.934876	0.942045	0.737155	0.941171	0.141757	0.826528	0.801851	0.93752	0.667725	0.881043	MERFISH_20
Astrocyte	0.908223	0.765542	0.749273	0.178752	0.831066	0.888241	0.557479	0.804755	0.0229847	0.648794	0.698363	0.818591	0.467392	0.81857	MERFISH_21
Endothelial	0.832761	0.80614	0.764876	0.250969	0.816322	0.808264	0.528231	0.760505	0.0101326	0.62496	0.671229	0.808905	0.72828	0.797171	MERFISH_21
Excitatory	0.603272	0.692719	0.425204	0.284201	0.495422	0.733697	0.656157	0.745308	0.0213855	0.608696	0.435447	0.604463	0.381273	0.497788	MERFISH_21
Inhibitory	0.715443	0.76862	0.786503	0.363397	0.664397	0.854148	0.761751	0.809772	0.0486777	0.493526	0.570544	0.785785	0.396529	0.783707	MERFISH_21
Microglia	0.842906	0.67149	0.599948	0.479552	0.466557	0.805749	0.605197	0.812838	0.0185009	0.728634	0.480967	0.712737	0.166986	0.577696	MERFISH_21
Mural_Pericyte	0.494628	0.555011	0.431041	0.48096	0.590008	0.469422	0.355591	0.57988	0.00559425	0.269108	0.448994	0.557754	0.0904347	0.591912	MERFISH_21
OD_Immature	0.816082	0.641039	0.659852	0.241591	0.724643	0.827895	0.538997	0.780472	0.00770244	0.805382	0.648917	0.822369	0.50849	0.664536	MERFISH_21
OD_Mature	0.967095	0.959072	0.938515	0.27745	0.945878	0.952413	0.81653	0.97148	0.0597831	0.867392	0.874537	0.935286	0.628979	0.915124	MERFISH_21
Astrocyte	0.874289	0.842754	0.766553	0.142703	0.79713	0.884908	0.591055	0.750599	0.111257	0.679955	0.68981	0.825939	0.450737	0.809287	MERFISH_22
Endothelial	0.743184	0.805269	0.756732	0.228601	0.779433	0.793734	0.507109	0.713489	0.0963254	0.59773	0.639507	0.789592	0.746706	0.761402	MERFISH_22
Excitatory	0.604728	0.679565	0.401914	0.294427	0.483553	0.632196	0.640846	0.734209	0.0631866	0.630988	0.463562	0.579087	0.356936	0.483658	MERFISH_22
Inhibitory	0.722318	0.776726	0.806301	0.36351	0.666022	0.802277	0.738369	0.828956	0.0799481	0.503955	0.613256	0.786355	0.410874	0.789433	MERFISH_22
Microglia	0.804348	0.673909	0.592228	0.448729	0.411009	0.774533	0.583745	0.752351	0.0752416	0.686873	0.421301	0.766853	0.152635	0.51312	MERFISH_22
Mural_Pericyte	0.405826	0.563821	0.435779	0.411508	0.358093	0.4486	0.345997	0.583497	0.0278475	0.284341	0.413963	0.562602	0.154119	0.578232	MERFISH_22
OD_Immature	0.841452	0.769021	0.676115	0.211965	0.679267	0.821347	0.62733	0.773184	0.0756406	0.825762	0.685813	0.80934	0.52363	0.670753	MERFISH_22
OD_Mature	0.960452	0.941287	0.916498	0.267136	0.926677	0.941105	0.789719	0.911798	0.157638	0.829172	0.837807	0.918008	0.687305	0.892711	MERFISH_22
Astrocyte	0.920347	0.838232	0.798902	0.190472	0.851668	0.898092	0.601782	0.83631	0.927652	0.764644	0.729082	0.875049	0.486666	0.827941	MERFISH_23
Endothelial	0.859426	0.853998	0.827607	0.326132	0.849581	0.813275	0.680938	0.808896	0.829564	0.706485	0.705216	0.844908	0.801633	0.818298	MERFISH_23
Excitatory	0.649529	0.758019	0.438126	0.418474	0.545512	0.674094	0.717502	0.778101	0.750782	0.722778	0.469594	0.646892	0.233389	0.450806	MERFISH_23
Inhibitory	0.783824	0.816612	0.842491	0.420133	0.791825	0.771106	0.853274	0.880872	0.892827	0.657385	0.704719	0.85071	0.445758	0.807926	MERFISH_23
Microglia	0.856921	0.801189	0.544926	0.484345	0.64335	0.791863	0.541559	0.852157	0.888949	0.640546	0.522568	0.651611	0.213523	0.6982	MERFISH_23
Mural_Pericyte	0.462292	0.527523	0.38134	0.486922	0.429684	0.387011	0.322736	0.48225	0.436234	0.226809	0.444577	0.481342	0.158024	0.56386	MERFISH_23
OD_Immature	0.864349	0.749696	0.689765	0.306879	0.784856	0.848732	0.667021	0.815347	0.892486	0.873118	0.722739	0.856762	0.561007	0.688912	MERFISH_23
OD_Mature	0.966175	0.962291	0.949796	0.301569	0.948874	0.946825	0.769729	0.957837	0.965689	0.853016	0.890462	0.925156	0.641539	0.902776	MERFISH_23
Astrocyte	0.889001	0.830099	0.784039	0.208842	0.826687	0.883631	0.641783	0.836567	0.108469	0.757448	0.698581	0.868719	0.498709	0.824885	MERFISH_24
Endothelial	0.837757	0.845039	0.801658	0.302857	0.841165	0.79723	0.626043	0.812589	0.0978635	0.684712	0.716034	0.825178	0.754703	0.80052	MERFISH_24
Excitatory	0.678153	0.824401	0.487069	0.371539	0.631152	0.75359	0.703678	0.863733	0.0844341	0.752428	0.527518	0.603184	0.222848	0.521616	MERFISH_24
Inhibitory	0.766661	0.845284	0.830001	0.39787	0.792976	0.734033	0.833076	0.892857	0.0777941	0.649396	0.635557	0.80789	0.462116	0.80274	MERFISH_24
Microglia	0.814036	0.75405	0.505852	0.487868	0.600377	0.79705	0.495855	0.832375	0.0242486	0.599357	0.440736	0.621934	0.175575	0.632089	MERFISH_24
Mural_Pericyte	0.505628	0.556261	0.41197	0.318479	0.439037	0.393172	0.338221	0.619872	0.0225922	0.225617	0.483835	0.473875	0.130289	0.576147	MERFISH_24
OD_Immature	0.840804	0.726801	0.663802	0.286877	0.736663	0.779185	0.61771	0.794689	0.0525439	0.818313	0.677461	0.816903	0.463039	0.651264	MERFISH_24
OD_Mature	0.964733	0.958637	0.952867	0.300599	0.947045	0.94303	0.866755	0.955226	0.175166	0.871211	0.866083	0.923221	0.578217	0.905386	MERFISH_24
Astrocyte	0.91084	0.788513	0.777469	0.203062	0.854389	0.853218	0.500172	0.8205	0.12772	0.689152	0.701752	0.845059	0.392359	0.81883	MERFISH_25
Endothelial	0.844002	0.849366	0.794972	0.302899	0.852007	0.807927	0.621213	0.771782	0.095254	0.678962	0.714344	0.829342	0.763511	0.814406	MERFISH_25
Excitatory	0.475532	0.63379	0.343861	0.287733	0.426689	0.50312	0.577752	0.686931	0.0417888	0.606631	0.386511	0.503226	0.276018	0.390196	MERFISH_25
Inhibitory	0.719785	0.770594	0.855142	0.375054	0.764557	0.683458	0.794914	0.849278	0.0965284	0.554438	0.647404	0.827787	0.381605	0.812756	MERFISH_25
Microglia	0.825284	0.659308	0.494986	0.484176	0.610642	0.775566	0.419811	0.789158	0.0374972	0.534061	0.450756	0.544811	0.148238	0.62558	MERFISH_25
Mural_Pericyte	0.480528	0.521343	0.38533	0.25639	0.486337	0.400816	0.301857	0.546983	0.0198331	0.210441	0.40469	0.467135	0.128351	0.538556	MERFISH_25
OD_Immature	0.822971	0.700127	0.671008	0.258313	0.76462	0.787743	0.573223	0.779745	0.0698313	0.818133	0.692084	0.830335	0.55653	0.660846	MERFISH_25
OD_Mature	0.960752	0.950042	0.933374	0.306097	0.946437	0.940079	0.651817	0.941468	0.187296	0.764669	0.874222	0.906715	0.662017	0.910557	MERFISH_25
Astrocyte	0.919522	0.838657	0.805959	0.255705	0.894435	0.915886	0.52247	0.844844	0.133775	0.725188	0.762146	0.892788	0.500173	0.850912	MERFISH_26
Endothelial	0.820091	0.840996	0.801875	0.386135	0.860412	0.812499	0.65513	0.770071	0.0762597	0.711853	0.716883	0.829961	0.771895	0.824835	MERFISH_26
Excitatory	0.766237	0.854096	0.576565	0.316418	0.74116	0.889171	0.780091	0.892784	0.0710018	0.794592	0.599437	0.702708	0.414628	0.645051	MERFISH_26
Inhibitory	0.73609	0.829258	0.732488	0.361904	0.79269	0.889322	0.792018	0.855596	0.0961054	0.593665	0.570565	0.76898	0.3752	0.759731	MERFISH_26
Microglia	0.841317	0.701952	0.444018	0.464821	0.631401	0.827212	0.3414	0.81923	0.0437251	0.438396	0.517329	0.522011	0.160995	0.675767	MERFISH_26
Mural_Pericyte	0.364375	0.418035	0.354443	0.305969	0.424787	0.322772	0.274007	0.454518	-0.00480222	0.184825	0.361467	0.438621	0.10434	0.449365	MERFISH_26
OD_Immature	0.846631	0.708566	0.685936	0.250317	0.774655	0.858017	0.562432	0.851655	0.0561957	0.824424	0.723097	0.864024	0.500365	0.687653	MERFISH_26
OD_Mature	0.973636	0.967419	0.964237	0.273164	0.971833	0.97126	0.774968	0.970582	0.148835	0.823337	0.889034	0.925299	0.697918	0.935123	MERFISH_26
Astrocyte	0.860527	0.867243	0.736221	0.28183	0.872264	0.922269	0.672206	0.852144	0.142696	0.821553	0.711706	0.857958	0.505849	0.836617	MERFISH_28
Endothelial	0.886693	0.875628	0.796439	0.329067	0.854801	0.824041	0.651464	0.822422	0.108245	0.694822	0.729782	0.850077	0.712092	0.8174	MERFISH_28
Excitatory	0.643559	0.685879	0.416294	0.395994	0.547185	0.814406	0.675399	0.682709	0.030949	0.73149	0.48137	0.602245	0.319767	0.509177	MERFISH_28
Inhibitory	0.737432	0.794314	0.811455	0.462238	0.763605	0.898462	0.849754	0.824486	0.107339	0.68643	0.614431	0.806811	0.262123	0.806818	MERFISH_28
Microglia	0.826141	0.733367	0.623732	0.412645	0.650356	0.856583	0.436805	0.840929	0.0435359	0.521149	0.484448	0.835893	0.225758	0.60862	MERFISH_28
Mural_Pericyte	0.525994	0.568604	0.421368	0.415007	0.475627	0.437811	0.340407	0.619276	0.0266528	0.230651	0.441331	0.561611	0.137293	0.525226	MERFISH_28
OD_Immature	0.788468	0.785506	0.592718	0.294278	0.712437	0.822548	0.59961	0.835793	0.0955973	0.820337	0.660053	0.785637	0.38903	0.636286	MERFISH_28
OD_Mature	0.972019	0.967196	0.959768	0.337127	0.95564	0.962947	0.611428	0.958063	0.195711	0.712319	0.918433	0.950787	0.483256	0.921074	MERFISH_28
Astrocyte	0.865854	0.791306	0.754641	0.291638	0.853735	0.89918	0.654324	0.83244	0.127671	0.797773	0.724639	0.868987	0.426052	0.829912	MERFISH_29
Endothelial	0.856707	0.835447	0.777458	0.361813	0.843463	0.808143	0.578537	0.82285	0.132406	0.675689	0.737517	0.831155	0.627812	0.800599	MERFISH_29
Excitatory	0.763821	0.776538	0.457254	0.332159	0.731609	0.828723	0.679212	0.756289	0.0651103	0.731082	0.554042	0.647727	0.439576	0.610396	MERFISH_29
Inhibitory	0.764351	0.77104	0.703884	0.412562	0.792298	0.850136	0.789477	0.777852	0.0976464	0.598744	0.542609	0.738131	0.182058	0.750623	MERFISH_29
Microglia	0.699373	0.601523	0.605229	0.369358	0.509204	0.750227	0.468123	0.743709	0.0320168	0.508461	0.379072	0.756093	0.182317	0.534055	MERFISH_29
Mural_Pericyte	0.541485	0.592448	0.459184	0.476686	0.573098	0.463839	0.382152	0.653677	0.012725	0.256778	0.471053	0.558941	0.163994	0.601052	MERFISH_29
OD_Immature	0.814663	0.748969	0.66739	0.303452	0.791941	0.81492	0.598418	0.810199	0.0717965	0.825669	0.671184	0.824231	0.326898	0.674587	MERFISH_29
OD_Mature	0.96446	0.96271	0.955944	0.327889	0.95467	0.960761	0.795131	0.957722	0.202077	0.82028	0.914293	0.947125	0.510005	0.918119	MERFISH_29
Astrocyte	0.927909	0.816468	0.807695	0.184356	0.83172	0.905702	0.6099	0.853695	0.137073	0.813133	0.683381	0.884199	0.559319	0.839235	MERFISH_3
Endothelial	0.847631	0.857133	0.833673	0.240218	0.85518	0.800912	0.78007	0.802023	0.150045	0.756697	0.702668	0.843385	0.823434	0.807647	MERFISH_3
Excitatory	0.620851	0.806758	0.439034	0.43925	0.526094	0.658276	0.758595	0.826181	0.0423398	0.766463	0.431841	0.697081	0.361383	0.44597	MERFISH_3
Inhibitory	0.770075	0.836032	0.859302	0.414371	0.757718	0.776007	0.867555	0.903107	0.0920565	0.726349	0.654872	0.879201	0.427201	0.812298	MERFISH_3
Microglia	0.851933	0.766206	0.517237	0.502981	0.655176	0.802401	0.398362	0.86776	0.0556134	0.51706	0.444253	0.597572	0.15911	0.634108	MERFISH_3
Mural_Pericyte	0.511962	0.620642	0.453454	0.47974	0.500679	0.471951	0.404112	0.581528	0.0611994	0.32374	0.447302	0.557565	0.176432	0.618263	MERFISH_3
OD_Immature	0.870229	0.760578	0.691597	0.17589	0.720102	0.881728	0.66554	0.84429	0.110315	0.874978	0.739404	0.887921	0.611763	0.653347	MERFISH_3
OD_Mature	0.97224	0.963488	0.938361	0.274897	0.957929	0.942934	0.578778	0.955972	0.140209	0.655741	0.745993	0.913456	0.607946	0.896506	MERFISH_3
Astrocyte	0.884066	0.827169	0.756683	0.386454	0.864225	0.902193	0.64041	0.853529	0.124393	0.824835	0.740648	0.862255	0.400084	0.825962	MERFISH_30
Endothelial	0.820252	0.802566	0.7349	0.291184	0.820934	0.759593	0.548931	0.490083	0.108236	0.597865	0.665522	0.802126	0.609981	0.760254	MERFISH_30
Excitatory	0.673668	0.746643	0.433851	0.370139	0.631718	0.799262	0.596366	0.70044	0.0428974	0.68919	0.504148	0.598459	0.364184	0.552282	MERFISH_30
Inhibitory	0.746609	0.799938	0.781652	0.458942	0.805052	0.856581	0.801649	0.797229	0.0869423	0.626677	0.575786	0.773181	0.297399	0.784743	MERFISH_30
Microglia	0.718805	0.610804	0.533903	0.404006	0.545623	0.776147	0.34792	0.758557	0.0250898	0.410185	0.452973	0.725168	0.202098	0.572292	MERFISH_30
Mural_Pericyte	0.619538	0.668771	0.582405	0.575752	0.701675	0.590016	0.47941	0.760641	0.0560603	0.308339	0.550411	0.69829	0.171018	0.71072	MERFISH_30
OD_Immature	0.713001	0.692522	0.594167	0.279781	0.730206	0.717374	0.493339	0.678518	0.0649791	0.749291	0.669555	0.757809	0.281125	0.635711	MERFISH_30
OD_Mature	0.96064	0.951415	0.9476	0.329548	0.944734	0.954286	0.600137	0.774325	0.190939	0.694659	0.901905	0.927001	0.578421	0.911866	MERFISH_30
Astrocyte	0.878608	0.828027	0.760328	0.306063	0.856562	0.89054	0.557262	0.807817	0.121643	0.782375	0.704346	0.858788	0.384101	0.81727	MERFISH_31
Endothelial	0.799236	0.834638	0.758504	0.320688	0.810705	0.801985	0.54386	0.511587	0.0753239	0.624707	0.674229	0.823091	0.625603	0.770079	MERFISH_31
Excitatory	0.625483	0.720516	0.405233	0.363832	0.604588	0.794533	0.634485	0.691439	0.0604906	0.716197	0.456467	0.566582	0.327232	0.52358	MERFISH_31
Inhibitory	0.726047	0.8014	0.792804	0.430257	0.760877	0.868957	0.801051	0.813234	0.0797883	0.619378	0.558793	0.76757	0.301384	0.783808	MERFISH_31
Microglia	0.797454	0.718196	0.630722	0.445543	0.613801	0.814282	0.503601	0.820323	0.0740424	0.580276	0.509459	0.781561	0.206753	0.606537	MERFISH_31
Mural_Pericyte	0.424397	0.520565	0.460806	0.465706	0.384062	0.432932	0.353396	0.564453	0.0241367	0.257006	0.38134	0.562158	0.154753	0.528029	MERFISH_31
OD_Immature	0.75474	0.76974	0.634492	0.328437	0.747908	0.799992	0.55291	0.804559	0.0854158	0.802656	0.671151	0.821337	0.315652	0.64788	MERFISH_31
OD_Mature	0.965677	0.958625	0.951213	0.301329	0.946947	0.950472	0.479024	0.844495	0.19696	0.660207	0.911175	0.939765	0.637224	0.907262	MERFISH_31
Astrocyte	0.888926	0.851194	0.76432	0.332228	0.864243	0.912344	0.640983	0.834041	0.125905	0.828827	0.717702	0.870368	0.516108	0.82958	MERFISH_32
Endothelial	0.851675	0.850689	0.783457	0.298735	0.853092	0.801274	0.604008	0.643499	0.117169	0.678734	0.734409	0.824583	0.715151	0.806085	MERFISH_32
Excitatory	0.589651	0.689741	0.390637	0.383682	0.570695	0.773274	0.617615	0.690355	0.0569832	0.688129	0.460227	0.571456	0.237889	0.466842	MERFISH_32
Inhibitory	0.738024	0.789153	0.83608	0.516861	0.792919	0.874716	0.826939	0.814981	0.128004	0.660368	0.646763	0.823394	0.276975	0.818244	MERFISH_32
Microglia	0.82398	0.722033	0.650608	0.451023	0.6141	0.81402	0.465326	0.881185	0.0341894	0.502725	0.525073	0.790976	0.233441	0.614725	MERFISH_32
Mural_Pericyte	0.302301	0.429364	0.363387	0.416632	0.312195	0.342138	0.305357	0.445072	0.0115538	0.203135	0.379193	0.425479	0.147715	0.486079	MERFISH_32
OD_Immature	0.79616	0.792276	0.651371	0.340514	0.760765	0.851732	0.617155	0.81715	0.0739084	0.849762	0.687938	0.84583	0.416963	0.664736	MERFISH_32
OD_Mature	0.966666	0.96117	0.949586	0.363253	0.945814	0.949307	0.655097	0.904936	0.190244	0.751365	0.904012	0.940446	0.438489	0.904649	MERFISH_32
Astrocyte	0.760633	0.80482	0.728001	0.330862	0.831158	0.871274	0.597373	0.783254	0.10413	0.748663	0.706833	0.825864	0.442467	0.824962	MERFISH_33
Endothelial	0.778831	0.769608	0.745872	0.29871	0.798125	0.764582	0.620074	0.796524	0.0799882	0.646472	0.678103	0.787295	0.651685	0.760963	MERFISH_33
Excitatory	0.624311	0.683555	0.386705	0.336936	0.597289	0.78484	0.552598	0.669172	0.0699082	0.612907	0.425572	0.477238	0.232535	0.476294	MERFISH_33
Inhibitory	0.739791	0.76156	0.813754	0.450307	0.801252	0.848335	0.777696	0.785855	0.0850671	0.546203	0.500656	0.714604	0.274198	0.793879	MERFISH_33
Microglia	0.719613	0.59397	0.523018	0.37444	0.602806	0.78505	0.330265	0.694826	0.0072113	0.390109	0.497875	0.640885	0.159178	0.576296	MERFISH_33
Mural_Pericyte	0.597301	0.595845	0.519235	0.519654	0.617915	0.536466	0.43343	0.620224	0.0436651	0.276898	0.4686	0.614936	0.176388	0.609862	MERFISH_33
OD_Immature	0.610601	0.66014	0.571	0.23342	0.727666	0.744587	0.524816	0.718113	0.0379912	0.74204	0.673532	0.736146	0.349647	0.631059	MERFISH_33
OD_Mature	0.950004	0.946534	0.945863	0.313955	0.945375	0.942658	0.538658	0.932403	0.143288	0.688392	0.898005	0.924338	0.482841	0.912139	MERFISH_33
Astrocyte	0.895684	0.850779	0.761798	0.350119	0.860911	0.92394	0.679319	0.836929	0.0724823	0.824494	0.719248	0.869139	0.414065	0.830346	MERFISH_34
Endothelial	0.748217	0.83887	0.799669	0.35119	0.835368	0.812947	0.672822	0.831782	0.0659679	0.689708	0.708778	0.840669	0.646259	0.793651	MERFISH_34
Excitatory	0.72454	0.772035	0.415467	0.365429	0.685922	0.819739	0.586697	0.669718	0.0717354	0.676899	0.533669	0.533617	0.348662	0.554457	MERFISH_34
Inhibitory	0.786168	0.81405	0.738029	0.463433	0.809725	0.87497	0.822409	0.771603	0.0518036	0.598747	0.609178	0.713773	0.389995	0.787487	MERFISH_34
Microglia	0.711046	0.736033	0.6151	0.470079	0.60419	0.843174	0.381323	0.824292	0.0380392	0.468678	0.49015	0.799986	0.255365	0.646427	MERFISH_34
Mural_Pericyte	0.353781	0.501592	0.432486	0.482767	0.50434	0.412911	0.325067	0.555264	0.0482517	0.207404	0.433685	0.552783	0.126424	0.568692	MERFISH_34
OD_Immature	0.781052	0.796281	0.678513	0.345467	0.784529	0.867065	0.634671	0.842482	0.0828168	0.855735	0.714268	0.859864	0.325582	0.681602	MERFISH_34
OD_Mature	0.945461	0.966315	0.96004	0.363138	0.960655	0.960913	0.494229	0.958199	0.112601	0.641375	0.90509	0.940301	0.665443	0.918458	MERFISH_34
Astrocyte	0.875669	0.79551	0.730753	0.308115	0.861916	0.890411	0.593553	0.847242	0.894392	0.748908	0.704152	0.837404	0.371419	0.823488	MERFISH_35
Endothelial	0.834553	0.85387	0.779104	0.270088	0.857606	0.823613	0.58422	0.799116	0.844478	0.657657	0.706735	0.838356	0.620735	0.814495	MERFISH_35
Excitatory	0.567657	0.641915	0.334587	0.333477	0.571811	0.630794	0.528997	0.628	0.683627	0.603692	0.405729	0.457303	0.159563	0.451687	MERFISH_35
Inhibitory	0.744275	0.75712	0.826176	0.464328	0.814681	0.838876	0.809233	0.793401	0.83536	0.561227	0.574179	0.726305	0.31585	0.817418	MERFISH_35
Microglia	0.83574	0.717892	0.639883	0.405764	0.639058	0.833356	0.510661	0.819018	0.826928	0.575205	0.440994	0.801238	0.228383	0.628032	MERFISH_35
Mural_Pericyte	0.421335	0.537167	0.430788	0.362846	0.609285	0.412029	0.323884	0.431833	0.519848	0.235843	0.447638	0.522795	0.172052	0.5968	MERFISH_35
OD_Immature	0.764381	0.70117	0.590535	0.315637	0.744657	0.768468	0.537004	0.778922	0.837095	0.771442	0.62799	0.793007	0.275217	0.644907	MERFISH_35
OD_Mature	0.973324	0.958764	0.95561	0.335981	0.94673	0.958676	0.697229	0.967495	0.963375	0.776324	0.893014	0.944051	0.55023	0.913754	MERFISH_35
Astrocyte	0.861567	0.76668	0.720377	0.335201	0.833799	0.878808	0.679762	0.779011	0.106205	0.772287	0.688354	0.817074	0.414401	0.809619	MERFISH_36
Endothelial	0.748673	0.817886	0.75662	0.302471	0.807814	0.810778	0.623348	0.676766	0.0678861	0.636323	0.663089	0.795045	0.660769	0.762481	MERFISH_36
Excitatory	0.516961	0.624532	0.320971	0.374087	0.50147	0.584212	0.528213	0.582537	0.0235224	0.616793	0.406695	0.47147	0.246491	0.419359	MERFISH_36
Inhibitory	0.72647	0.745871	0.821338	0.467949	0.791468	0.821363	0.83743	0.778535	0.0792178	0.609036	0.613072	0.768309	0.221921	0.822112	MERFISH_36
Microglia	0.77363	0.662896	0.61167	0.332326	0.636391	0.806794	0.498581	0.792167	0.0309205	0.530844	0.503963	0.768015	0.190159	0.582205	MERFISH_36
Mural_Pericyte	0.712674	0.77751	0.641248	0.575187	0.730151	0.674687	0.559235	0.703161	0.0537912	0.373248	0.633755	0.748045	0.249217	0.751265	MERFISH_36
OD_Immature	0.592011	0.69986	0.592686	0.331328	0.728599	0.760215	0.604609	0.69851	0.0414581	0.812694	0.660411	0.771619	0.364511	0.627708	MERFISH_36
OD_Mature	0.959402	0.954626	0.949185	0.347653	0.94796	0.946441	0.69002	0.90387	0.132593	0.747359	0.90003	0.932492	0.553326	0.900242	MERFISH_36
Astrocyte	0.918584	0.879204	0.769706	0.274798	0.868813	0.88525	0.569158	0.827476	0.159966	0.825209	0.725168	0.867162	0.352323	0.824766	MERFISH_5
Endothelial	0.807857	0.860417	0.824417	0.223051	0.869901	0.813282	0.748425	0.775034	0.101678	0.724738	0.696608	0.853653	0.464935	0.795033	MERFISH_5
Excitatory	0.629406	0.663196	0.401263	0.405795	0.542191	0.480989	0.779167	0.783818	0.0663079	0.782372	0.482684	0.64004	0.252432	0.452668	MERFISH_5
Inhibitory	0.79523	0.821611	0.876485	0.500081	0.82664	0.617719	0.87408	0.879315	0.0837184	0.778659	0.716044	0.883585	0.290391	0.836593	MERFISH_5
Microglia	0.822993	0.767849	0.631516	0.488794	0.689119	0.820398	0.434485	0.798097	0.0414425	0.535175	0.521376	0.806168	0.166654	0.609352	MERFISH_5
Mural_Pericyte	0.610446	0.712095	0.578832	0.461185	0.671999	0.66168	0.501498	0.614735	0.0582746	0.368645	0.520475	0.747097	-0.0363926	0.678736	MERFISH_5
OD_Immature	0.810584	0.827197	0.634406	0.335925	0.788793	0.843546	0.548792	0.860487	0.0819189	0.763739	0.738721	0.876988	0.355681	0.644539	MERFISH_5
OD_Mature	0.957272	0.964352	0.940729	0.348167	0.949736	0.93462	0.394943	0.946792	0.177927	0.448139	0.913698	0.945012	0.317392	0.891179	MERFISH_5
Astrocyte	0.831533	0.85498	0.772186	0.285756	0.8828	0.882312	0.580028	0.804487	0.141682	0.746749	0.716342	0.844486	0.322628	0.824827	MERFISH_6
Endothelial	0.70687	0.862377	0.776162	0.315167	0.853163	0.829199	0.475398	0.859295	0.0488717	0.574663	0.725044	0.85007	0.47728	0.817826	MERFISH_6
Excitatory	0.60593	0.636318	0.412586	0.327563	0.552438	0.596428	0.70548	0.73997	0.0297989	0.673356	0.440924	0.552035	0.133788	0.466391	MERFISH_6
Inhibitory	0.736098	0.786183	0.836546	0.455343	0.79288	0.754877	0.849841	0.831557	0.0977002	0.707043	0.597083	0.819022	0.25098	0.807284	MERFISH_6
Microglia	0.873264	0.812958	0.730214	0.467025	0.657023	0.789492	0.83253	0.834551	0.0522551	0.857213	0.654453	0.843141	0.246254	0.685205	MERFISH_6
Mural_Pericyte	0.343485	0.568399	0.466091	0.420465	0.47272	0.455244	0.374122	0.577132	0.0344536	0.307943	0.480438	0.603106	0.162737	0.538749	MERFISH_6
OD_Immature	0.805013	0.720427	0.630132	0.265249	0.797962	0.85103	0.575735	0.72511	0.0308526	0.725316	0.690205	0.850623	0.356618	0.6912	MERFISH_6
OD_Mature	0.966383	0.955217	0.92799	0.287144	0.937533	0.936081	0.681304	0.920679	0.123504	0.684689	0.905354	0.932851	0.335347	0.900724	MERFISH_6
Astrocyte	0.895772	0.886555	0.798512	0.321323	0.858408	0.922726	0.620128	0.823687	0.124475	0.812173	0.723325	0.874258	0.464607	0.846383	MERFISH_7
Endothelial	0.878426	0.870559	0.837236	0.300217	0.869418	0.852018	0.752128	0.883978	0.11037	0.750995	0.723669	0.872172	0.663419	0.821597	MERFISH_7
Excitatory	0.697796	0.730942	0.455648	0.342987	0.667712	0.829693	0.730493	0.775538	0.0791493	0.760401	0.525836	0.658635	0.343913	0.547732	MERFISH_7
Inhibitory	0.752605	0.798971	0.75698	0.466746	0.786764	0.878321	0.811823	0.842289	0.0725286	0.717329	0.614719	0.79781	0.213126	0.757765	MERFISH_7
Microglia	0.855836	0.831216	0.696512	0.483327	0.665721	0.844996	0.610246	0.789595	0.0461227	0.738968	0.622046	0.862359	0.228807	0.687624	MERFISH_7
Mural_Pericyte	0.345825	0.496171	0.385933	0.376619	0.401709	0.37764	0.290765	0.507902	0.0395833	0.232562	0.330705	0.507251	0.123421	0.448158	MERFISH_7
OD_Immature	0.834379	0.792957	0.651089	0.318203	0.764999	0.856417	0.576604	0.869803	0.0565405	0.766061	0.718671	0.865013	0.415834	0.652601	MERFISH_7
OD_Mature	0.979567	0.967093	0.936151	0.354996	0.953647	0.951601	0.470976	0.899242	0.158461	0.500428	0.918039	0.953666	0.364799	0.898719	MERFISH_7
Note：PCC refers to the Pearson Correlation Coefficient between the cell type composition in the ground truth and the composition predicted by each integration method.

## Sheet: Sheet8
Table S8: The SSIM of each integration method for predicting the spatial distribution of each cell type across 30 MERFISH datasets
cell type	CellMap	RCTD	Cell2location	Tangram	Seurat	Stereoscope	CARD	SpatialDWLS	DestVI	Redeconve	CytoSPACE	SpatialDecon	NovoSpaRc	SpaOTsc	Dataset
Astrocyte	0.932919	0.748143	0.237361	0.0203121	0.847797	0.863496	0.290115	0.74829	0.430372	0.719395	0.673696	0.745804	0.0926171	0.556945	MERFISH_1
Endothelial	0.85463	0.805161	0.264949	0.0435985	0.836329	0.688164	0.580148	0.552112	0.203861	0.455015	0.718688	0.716702	0.12827	0.558286	MERFISH_1
Excitatory	0.413557	0.700084	0.114098	0.338668	0.299765	0.394843	0.319862	0.739847	0.236362	0.118732	0.401194	0.374524	0.0580798	0.173337	MERFISH_1
Inhibitory	0.710026	0.614427	0.50049	0.294151	0.518932	0.636068	0.426019	0.856991	0.222213	0.241649	0.642414	0.739323	0.195627	0.669821	MERFISH_1
Microglia	0.800505	0.601291	0.0522018	0.471412	0.463753	0.374967	0.0785171	0.827623	0.363492	0.265388	0.273941	0.288873	0.0175359	0.301516	MERFISH_1
Mural_Pericyte	0.506473	0.487474	0.0445636	0.413017	0.510476	0.473032	0.236742	0.654502	0.170368	0.370362	0.42581	0.357841	0.0273563	0.36012	MERFISH_1
OD_Immature	0.871871	0.599253	0.102927	0.226378	0.672219	0.800437	0.188523	0.802891	0.42597	0.664515	0.696978	0.796239	0.060519	0.317094	MERFISH_1
OD_Mature	0.972145	0.937024	0.573126	0.171158	0.959089	0.939701	0.0134067	0.961402	0.715667	0.0668377	0.740007	0.725301	0.275669	0.845113	MERFISH_1
Astrocyte	0.876355	0.574566	0.156375	0.179736	0.80637	0.846111	0.357021	0.613448	0.0686793	0.660941	0.588611	0.608028	0.0517643	0.566129	MERFISH_12
Endothelial	0.825531	0.729182	0.265097	0.0482697	0.77068	0.621804	0.548519	0.658625	0.0632724	0.300833	0.591167	0.673701	0.121175	0.423985	MERFISH_12
Excitatory	0.217719	0.452034	0.0341431	0.157967	0.136512	0.121509	0.260232	0.269494	0.0127367	0.438345	0.177905	0.100837	0.0203169	0.0798722	MERFISH_12
Inhibitory	0.685578	0.400971	0.506567	0.403932	0.542357	0.636869	0.543065	0.609337	0.0538888	0.183635	0.604645	0.587342	0.164629	0.642216	MERFISH_12
Microglia	0.864676	0.480507	0.0729561	0.418924	0.463979	0.41293	0.105553	0.710306	0.017472	0.293299	0.410763	0.640374	0.0212227	0.258877	MERFISH_12
Mural_Pericyte	0.191968	0.130757	0.0144216	0.374058	0.130446	0.164283	0.0829417	0.441079	0.00255893	0.152138	0.128405	0.155392	0.00589823	0.0959188	MERFISH_12
OD_Immature	0.733175	0.555592	0.0956514	0.25631	0.63817	0.780468	0.214415	0.644056	0.0273102	0.668223	0.681087	0.700549	0.033894	0.299804	MERFISH_12
OD_Mature	0.973522	0.930807	0.631453	0.23828	0.935799	0.942095	0.000929268	0.7448	0.102374	0.0171326	0.867487	0.749841	0.331886	0.838516	MERFISH_12
Astrocyte	0.89877	0.705074	0.215047	0.13814	0.83507	0.871194	0.397281	0.713814	0.102953	0.749874	0.708643	0.724679	0.0661859	0.594722	MERFISH_13
Endothelial	0.841969	0.76326	0.284324	0.0262309	0.7714	0.617407	0.584176	0.671257	0.0644567	0.300423	0.581413	0.673291	0.126787	0.372256	MERFISH_13
Excitatory	0.628942	0.746329	0.138813	0.426832	0.601791	0.770249	0.606182	0.71894	0.0402866	0.684914	0.505265	0.348927	0.0874966	0.324982	MERFISH_13
Inhibitory	0.754651	0.630081	0.447716	0.500782	0.679204	0.889376	0.579219	0.750496	0.074993	0.268421	0.62222	0.672016	0.114302	0.661048	MERFISH_13
Microglia	0.824304	0.644437	0.0657819	0.406579	0.497982	0.653626	0.115496	0.815969	0.0163707	0.258497	0.508468	0.672912	0.0168438	0.296315	MERFISH_13
Mural_Pericyte	0.635736	0.651191	0.0918432	0.594647	0.663131	0.659061	0.454491	0.681285	0.0113406	0.386406	0.481281	0.590602	0.0268159	0.536712	MERFISH_13
OD_Immature	0.810456	0.648706	0.0876002	0.293405	0.66073	0.780274	0.198327	0.77472	0.0200623	0.73471	0.726422	0.740448	0.0335865	0.27478	MERFISH_13
OD_Mature	0.972972	0.958043	0.630207	0.268193	0.956394	0.950658	0.0144912	0.924657	0.118149	0.104082	0.92235	0.822103	0.224134	0.850983	MERFISH_13
Astrocyte	0.887545	0.734362	0.190147	0.179324	0.775213	0.82563	0.398379	0.703238	0.0845317	0.724388	0.673622	0.682339	0.0622974	0.600369	MERFISH_14
Endothelial	0.80888	0.752158	0.300581	0.0418171	0.752659	0.624698	0.607225	0.632858	0.0512005	0.328785	0.597662	0.703216	0.154163	0.381042	MERFISH_14
Excitatory	0.424676	0.430648	0.0652713	0.328072	0.368596	0.342092	0.444885	0.539443	0.0233326	0.639389	0.283344	0.181886	0.0456516	0.164143	MERFISH_14
Inhibitory	0.733085	0.514552	0.49629	0.443403	0.685914	0.754522	0.54805	0.763069	0.050211	0.293862	0.632782	0.653057	0.153466	0.673998	MERFISH_14
Microglia	0.8038	0.617445	0.0669754	0.401705	0.477221	0.595922	0.0938557	0.831155	0.0135109	0.226008	0.43957	0.645046	0.0169316	0.302639	MERFISH_14
Mural_Pericyte	0.593626	0.653342	0.0936499	0.513852	0.56376	0.561757	0.373364	0.553948	0.0159848	0.357197	0.488271	0.547809	0.0308485	0.520803	MERFISH_14
OD_Immature	0.713477	0.649668	0.073653	0.212274	0.593013	0.716298	0.185668	0.793806	0.0124744	0.696906	0.633117	0.68236	0.0268767	0.239567	MERFISH_14
OD_Mature	0.961948	0.941562	0.647436	0.269615	0.944508	0.950009	0.0531056	0.855876	0.106353	0.191208	0.916908	0.805498	0.364551	0.848153	MERFISH_14
Astrocyte	0.786046	0.716465	0.180005	0.170261	0.797006	0.832023	0.363155	0.630045	0.550531	0.6764	0.645421	0.63013	0.0489428	0.573234	MERFISH_15
Endothelial	0.758934	0.70528	0.257519	0.0410746	0.692741	0.535044	0.469647	0.594109	0.359123	0.200826	0.515698	0.572348	0.115531	0.384923	MERFISH_15
Excitatory	0.492293	0.549613	0.0992365	0.316334	0.434513	0.604041	0.489027	0.572051	0.173007	0.615458	0.340153	0.269692	0.0677484	0.253797	MERFISH_15
Inhibitory	0.708464	0.485783	0.44738	0.416872	0.600779	0.789036	0.437366	0.67605	0.601852	0.210341	0.56906	0.582163	0.134014	0.634539	MERFISH_15
Microglia	0.671724	0.50534	0.0595153	0.345622	0.511237	0.666114	0.0865532	0.735862	0.395521	0.233349	0.434	0.56863	0.0136929	0.27572	MERFISH_15
Mural_Pericyte	0.591674	0.619643	0.0883926	0.494537	0.612574	0.600863	0.362154	0.746557	0.424409	0.359571	0.404056	0.559544	0.0283149	0.522096	MERFISH_15
OD_Immature	0.641311	0.593765	0.0866693	0.256975	0.595164	0.645289	0.193329	0.711466	0.319382	0.584822	0.639441	0.635396	0.0331311	0.286768	MERFISH_15
OD_Mature	0.948012	0.938154	0.638404	0.265202	0.943127	0.937444	0.0140066	0.906637	0.706464	0.086281	0.895834	0.670332	0.27029	0.848123	MERFISH_15
Astrocyte	0.79263	0.570553	0.153217	0.0246216	0.766384	0.705907	0.275539	0.387602	0.0811717	0.406553	0.578529	0.606677	0.0574287	0.488676	MERFISH_16
Endothelial	0.707181	0.639752	0.18636	0.0530732	0.640181	0.61498	0.347825	0.259326	0.054421	0.194704	0.485774	0.623547	0.0610773	0.357436	MERFISH_16
Excitatory	0.159837	0.34036	0.0689974	0.173814	0.126348	0.248531	0.182372	0.345356	0.0202695	0.0635588	0.115412	0.169326	0.0459132	0.128299	MERFISH_16
Inhibitory	0.364228	0.231799	0.368532	0.162226	0.187093	0.509224	0.106332	0.119924	0.0615457	0.00487679	0.265916	0.508978	0.133321	0.532289	MERFISH_16
Microglia	0.72529	0.306572	0.0448857	0.42471	0.488113	0.556837	0.102314	0.379496	0.0155163	0.272119	0.206397	0.308549	0.0149744	0.236338	MERFISH_16
Mural_Pericyte	0.523716	0.513544	0.0628451	0.347461	0.585514	0.663567	0.412307	0.651945	0.00693915	0.414561	0.461685	0.454822	0.0342159	0.414627	MERFISH_16
OD_Immature	0.718146	0.430409	0.0806013	0.251919	0.618383	0.669975	0.189657	0.325186	0.0219491	0.58266	0.502318	0.612095	0.04142	0.29694	MERFISH_16
OD_Mature	0.947292	0.856795	0.486591	0.128961	0.921201	0.87013	0.0115303	0.895103	0.0988047	0.0670862	0.741013	0.636033	0.220829	0.793526	MERFISH_16
Astrocyte	0.906878	0.773059	0.227659	0.0341206	0.845534	0.913391	0.364732	0.788748	0.0699789	0.642087	0.715268	0.735219	0.107692	0.498381	MERFISH_17
Endothelial	0.671776	0.814179	0.284549	0.0541865	0.8305	0.618313	0.536433	0.670779	0.066803	0.342059	0.690577	0.731485	0.188128	0.543695	MERFISH_17
Excitatory	0.642557	0.80252	0.161647	0.403449	0.546665	0.832272	0.485026	0.855531	0.0253838	0.487581	0.507559	0.447683	0.117569	0.305466	MERFISH_17
Inhibitory	0.757441	0.697776	0.4721	0.370282	0.649688	0.898492	0.37257	0.872951	0.0280627	0.1778	0.622212	0.673077	0.196554	0.690561	MERFISH_17
Microglia	0.767928	0.581931	0.0484104	0.437241	0.49052	0.464827	0.0876362	0.858156	0.00960045	0.2999	0.504829	0.4341	0.0151412	0.285369	MERFISH_17
Mural_Pericyte	0.333794	0.588057	0.0533896	0.362006	0.590438	0.466077	0.240356	0.529177	0.0071581	0.331311	0.419922	0.362907	0.0319707	0.429946	MERFISH_17
OD_Immature	0.862602	0.709281	0.103547	0.250839	0.773126	0.858931	0.23844	0.84722	0.0105917	0.758986	0.675469	0.774194	0.0562643	0.332767	MERFISH_17
OD_Mature	0.965283	0.956404	0.639845	0.214811	0.950411	0.956328	0.274787	0.967941	0.0874587	0.509769	0.925178	0.857479	0.434506	0.87123	MERFISH_17
Astrocyte	0.904284	0.725579	0.221633	0.0402587	0.828215	0.864484	0.298446	0.774017	0.0885424	0.630894	0.702138	0.708206	0.0918942	0.563329	MERFISH_18
Endothelial	0.811997	0.747877	0.319123	0.0407202	0.798276	0.553963	0.511235	0.446232	0.0774818	0.244001	0.648877	0.672459	0.200851	0.430755	MERFISH_18
Excitatory	0.482496	0.684856	0.0950714	0.318565	0.245999	0.631282	0.534821	0.728046	0.0275904	0.444214	0.357741	0.31204	0.0508151	0.15752	MERFISH_18
Inhibitory	0.756438	0.619435	0.50523	0.332056	0.467627	0.85626	0.49562	0.837715	0.0674436	0.170402	0.658382	0.690438	0.187899	0.674114	MERFISH_18
Microglia	0.831702	0.59645	0.0640044	0.450511	0.466412	0.639178	0.149023	0.844584	0.0125092	0.436267	0.511363	0.494391	0.0214503	0.31923	MERFISH_18
Mural_Pericyte	0.279709	0.416577	0.0354117	0.441526	0.520844	0.31515	0.130911	0.270765	0.00263148	0.220229	0.258843	0.266161	0.0193044	0.350487	MERFISH_18
OD_Immature	0.894273	0.529612	0.0829718	0.294045	0.649067	0.753808	0.176185	0.740587	0.0183239	0.690467	0.717782	0.670815	0.0489437	0.274708	MERFISH_18
OD_Mature	0.970853	0.955355	0.602786	0.175862	0.951493	0.932541	0.224852	0.975144	0.101357	0.408947	0.917079	0.789127	0.351914	0.840924	MERFISH_18
Astrocyte	0.872861	0.572375	0.180721	0.0399759	0.836277	0.816275	0.306191	0.707756	0.0524461	0.5382	0.668063	0.665467	0.0887876	0.577024	MERFISH_19
Endothelial	0.649807	0.756519	0.233461	0.107397	0.806057	0.613547	0.387595	0.659572	0.0395219	0.336471	0.687979	0.677349	0.153554	0.50591	MERFISH_19
Excitatory	0.423621	0.642175	0.0990174	0.300331	0.27987	0.650743	0.486373	0.721888	0.0252924	0.502856	0.266842	0.272577	0.0651884	0.185606	MERFISH_19
Inhibitory	0.655167	0.533808	0.447731	0.288297	0.480941	0.829021	0.36013	0.807901	0.0540378	0.101979	0.505692	0.562489	0.173469	0.635712	MERFISH_19
Microglia	0.704904	0.542618	0.068431	0.524789	0.413832	0.679443	0.235283	0.774362	0.0130551	0.628847	0.535339	0.608222	0.0221884	0.306221	MERFISH_19
Mural_Pericyte	0.267126	0.526473	0.0467495	0.292942	0.548037	0.380723	0.163896	0.509724	0.00316072	0.252464	0.385196	0.286219	0.0259584	0.413831	MERFISH_19
OD_Immature	0.797937	0.553953	0.0867006	0.222857	0.611308	0.643141	0.194436	0.731573	0.00768584	0.687461	0.596306	0.630328	0.0506863	0.309393	MERFISH_19
OD_Mature	0.959817	0.913772	0.64151	0.198728	0.954722	0.950351	0.364312	0.940553	0.0954754	0.577405	0.904908	0.724244	0.412241	0.866017	MERFISH_19
Astrocyte	0.960771	0.765696	0.218937	0.0269832	0.796409	0.883118	0.365352	0.757133	0.0846104	0.73764	0.678434	0.72389	0.100511	0.54874	MERFISH_2
Endothelial	0.88446	0.782587	0.370101	0.0242109	0.819554	0.576117	0.654929	0.502305	0.0731056	0.424302	0.651103	0.683244	0.235157	0.502713	MERFISH_2
Excitatory	0.514055	0.753858	0.135224	0.404002	0.337103	0.59134	0.426567	0.819881	0.0266084	0.406957	0.443147	0.462702	0.0844439	0.201675	MERFISH_2
Inhibitory	0.748421	0.705288	0.495896	0.340875	0.439411	0.740566	0.529546	0.882927	0.0588279	0.27659	0.655386	0.751761	0.216205	0.656287	MERFISH_2
Microglia	0.799535	0.660483	0.0679706	0.482454	0.519149	0.496361	0.149143	0.822266	0.0132894	0.450086	0.548028	0.530925	0.0261682	0.32578	MERFISH_2
Mural_Pericyte	0.435276	0.335398	0.0277787	0.429658	0.379598	0.233092	0.13147	0.404473	0.00458407	0.216679	0.189587	0.215846	0.0145101	0.262662	MERFISH_2
OD_Immature	0.916622	0.626096	0.111282	0.210044	0.577515	0.831054	0.300825	0.746718	0.043485	0.804345	0.724877	0.780612	0.0630167	0.31442	MERFISH_2
OD_Mature	0.972521	0.95851	0.578758	0.167917	0.949429	0.930268	0.17762	0.967904	0.132563	0.502388	0.925042	0.872629	0.402613	0.81755	MERFISH_2
Astrocyte	0.874809	0.689041	0.220291	0.0239168	0.812195	0.862806	0.278077	0.77291	0.0863563	0.580369	0.631946	0.669201	0.0959918	0.556294	MERFISH_20
Endothelial	0.820406	0.715705	0.250542	0.0348436	0.7678	0.680281	0.432081	0.506382	0.0753336	0.370995	0.58313	0.638549	0.121566	0.477674	MERFISH_20
Excitatory	0.576639	0.683439	0.134729	0.326471	0.415689	0.558188	0.522312	0.794036	0.0334298	0.210481	0.460343	0.371685	0.0912535	0.256863	MERFISH_20
Inhibitory	0.769392	0.568011	0.455667	0.342984	0.504293	0.804019	0.369905	0.802946	0.0451496	0.100466	0.577655	0.611505	0.158864	0.66507	MERFISH_20
Microglia	0.819542	0.418173	0.0641153	0.47294	0.376902	0.38392	0.15917	0.665476	0.0177192	0.479143	0.2952	0.492435	0.0204923	0.229008	MERFISH_20
Mural_Pericyte	0.546293	0.461607	0.0567209	0.267043	0.495349	0.636225	0.290947	0.521453	0.00559057	0.433773	0.401372	0.43424	0.0316103	0.399881	MERFISH_20
OD_Immature	0.850185	0.620986	0.110086	0.248983	0.64969	0.780973	0.213448	0.658877	0.0236994	0.766442	0.628845	0.753566	0.0532616	0.311863	MERFISH_20
OD_Mature	0.949625	0.906971	0.536458	0.147344	0.925421	0.928035	0.165914	0.882317	0.0946053	0.345172	0.758784	0.835495	0.335125	0.787992	MERFISH_20
Astrocyte	0.904309	0.594159	0.171284	0.0401573	0.813976	0.837133	0.276766	0.662053	0.0186454	0.491723	0.647605	0.617837	0.0832844	0.545094	MERFISH_21
Endothelial	0.825476	0.739395	0.240491	0.0498502	0.793497	0.64885	0.384932	0.473418	0.0114295	0.387743	0.640476	0.68871	0.127265	0.508315	MERFISH_21
Excitatory	0.50903	0.475245	0.129081	0.282618	0.303629	0.653564	0.445458	0.7371	0.0166755	0.269862	0.365839	0.39413	0.0922196	0.258894	MERFISH_21
Inhibitory	0.674063	0.483009	0.429676	0.291621	0.367364	0.822801	0.211086	0.739709	0.0269523	0.05475	0.526347	0.597351	0.174725	0.646706	MERFISH_21
Microglia	0.845087	0.456529	0.0717458	0.483468	0.381502	0.549124	0.203658	0.74622	0.00809036	0.580997	0.4251	0.554382	0.0249738	0.300549	MERFISH_21
Mural_Pericyte	0.265732	0.263531	0.0226791	0.492848	0.500432	0.275608	0.0892248	0.427214	0.00272023	0.188942	0.184693	0.203513	0.00893788	0.229491	MERFISH_21
OD_Immature	0.810845	0.444339	0.0938919	0.247069	0.663896	0.775826	0.164833	0.732534	0.00742329	0.674736	0.616867	0.720607	0.0520797	0.335689	MERFISH_21
OD_Mature	0.967163	0.927459	0.605089	0.173161	0.944862	0.9426	0.198968	0.969925	0.0434655	0.374937	0.867208	0.779067	0.270966	0.855914	MERFISH_21
Astrocyte	0.8656	0.725298	0.179992	0.0224981	0.77336	0.837785	0.286338	0.587473	0.0704641	0.541289	0.619237	0.648959	0.0821151	0.58813	MERFISH_22
Endothelial	0.710951	0.709149	0.252733	0.0386248	0.718435	0.627494	0.371505	0.36165	0.0609638	0.37661	0.587776	0.596992	0.132153	0.38881	MERFISH_22
Excitatory	0.469346	0.622005	0.106413	0.297753	0.273544	0.40562	0.49078	0.715405	0.037037	0.232213	0.399427	0.326108	0.0818808	0.206707	MERFISH_22
Inhibitory	0.670526	0.507073	0.430134	0.304437	0.299738	0.710227	0.213796	0.75543	0.0455978	0.0754265	0.575865	0.617417	0.180832	0.614052	MERFISH_22
Microglia	0.807174	0.431954	0.0631751	0.446336	0.337051	0.41152	0.180949	0.620123	0.0200748	0.537578	0.38785	0.590256	0.0203395	0.238474	MERFISH_22
Mural_Pericyte	0.157704	0.275213	0.0254336	0.417512	0.142261	0.278871	0.102772	0.437677	0.00366529	0.21137	0.177851	0.225765	0.0143517	0.224995	MERFISH_22
OD_Immature	0.842698	0.65893	0.111622	0.211564	0.63636	0.740689	0.254906	0.726489	0.0313578	0.595331	0.674707	0.711669	0.0578825	0.363308	MERFISH_22
OD_Mature	0.960553	0.8957	0.566739	0.165345	0.921058	0.933893	0.222436	0.87835	0.104019	0.304361	0.827309	0.771003	0.364023	0.823495	MERFISH_22
Astrocyte	0.917537	0.715988	0.232712	0.0296212	0.839328	0.872317	0.320409	0.714859	0.894098	0.646583	0.677282	0.720792	0.0982525	0.512885	MERFISH_23
Endothelial	0.855058	0.799307	0.290065	0.085042	0.844511	0.657033	0.582917	0.61528	0.669205	0.396307	0.680731	0.761303	0.169566	0.530002	MERFISH_23
Excitatory	0.572885	0.717625	0.13156	0.421525	0.385712	0.592987	0.581534	0.773086	0.669431	0.384528	0.462879	0.418319	0.0518609	0.201763	MERFISH_23
Inhibitory	0.760757	0.619417	0.508221	0.311166	0.626335	0.732457	0.551524	0.851826	0.822635	0.213856	0.694455	0.716165	0.205633	0.672586	MERFISH_23
Microglia	0.848479	0.670067	0.0690258	0.479406	0.551644	0.493777	0.163311	0.843039	0.803995	0.482785	0.490763	0.465248	0.026155	0.375796	MERFISH_23
Mural_Pericyte	0.269988	0.270435	0.0183595	0.500499	0.314321	0.2092	0.0751442	0.382909	0.199197	0.164434	0.195527	0.175909	0.012229	0.220731	MERFISH_23
OD_Immature	0.8551	0.609058	0.115316	0.312595	0.720131	0.815793	0.2938	0.792923	0.861775	0.756608	0.710337	0.761922	0.0619938	0.352143	MERFISH_23
OD_Mature	0.966274	0.948623	0.582297	0.167784	0.948177	0.93529	0.173369	0.950883	0.954486	0.405942	0.880912	0.778636	0.314208	0.828864	MERFISH_23
Astrocyte	0.882277	0.712921	0.225409	0.0451943	0.792444	0.857349	0.356976	0.725063	0.0682791	0.637645	0.642429	0.716135	0.102463	0.57265	MERFISH_24
Endothelial	0.828326	0.795139	0.281231	0.0825362	0.827673	0.637189	0.519041	0.633566	0.0592612	0.401561	0.703898	0.721377	0.172349	0.524587	MERFISH_24
Excitatory	0.599597	0.763758	0.158208	0.370195	0.483887	0.716399	0.582094	0.855495	0.0522823	0.543929	0.479656	0.391535	0.0583717	0.266129	MERFISH_24
Inhibitory	0.737257	0.656185	0.482062	0.317174	0.552695	0.70066	0.440468	0.876282	0.0476381	0.166098	0.609774	0.653433	0.223932	0.667059	MERFISH_24
Microglia	0.803287	0.605104	0.0598506	0.475515	0.539895	0.567999	0.131165	0.810149	0.00992198	0.427662	0.410424	0.429978	0.0258262	0.325509	MERFISH_24
Mural_Pericyte	0.287125	0.298562	0.0223116	0.351655	0.379261	0.210846	0.0838547	0.525365	0.00262058	0.155771	0.268194	0.190868	0.0113	0.229957	MERFISH_24
OD_Immature	0.842505	0.60773	0.105925	0.289537	0.675715	0.731863	0.23366	0.782833	0.0195316	0.6335	0.624998	0.710667	0.0551395	0.32618	MERFISH_24
OD_Mature	0.964718	0.944367	0.621689	0.191038	0.942141	0.933604	0.365853	0.9524	0.119479	0.518984	0.855426	0.777543	0.302474	0.839813	MERFISH_24
Astrocyte	0.907252	0.644458	0.21345	0.0472772	0.838081	0.821326	0.284856	0.692729	0.07881	0.575213	0.670244	0.679828	0.0754326	0.585142	MERFISH_25
Endothelial	0.836037	0.794522	0.253708	0.0733593	0.841712	0.652719	0.485198	0.549774	0.0595935	0.355064	0.70206	0.702971	0.151381	0.528537	MERFISH_25
Excitatory	0.313299	0.5968	0.0717062	0.273257	0.213126	0.302566	0.444517	0.665612	0.0208778	0.303912	0.278063	0.233554	0.0490129	0.13047	MERFISH_25
Inhibitory	0.679411	0.526751	0.493029	0.272738	0.544434	0.583808	0.395901	0.806177	0.0555092	0.114103	0.619661	0.649115	0.165558	0.683727	MERFISH_25
Microglia	0.821196	0.492211	0.0545438	0.477543	0.53518	0.514241	0.0912748	0.762098	0.0145132	0.332983	0.38463	0.320206	0.0198126	0.339227	MERFISH_25
Mural_Pericyte	0.253574	0.265786	0.0196837	0.291061	0.408419	0.218819	0.0766145	0.444051	0.00321285	0.182752	0.20106	0.165386	0.0122463	0.227174	MERFISH_25
OD_Immature	0.823817	0.590774	0.115307	0.2622	0.737445	0.741647	0.238698	0.750703	0.0277593	0.528965	0.66756	0.723484	0.0672345	0.358483	MERFISH_25
OD_Mature	0.960849	0.92773	0.608447	0.201675	0.945705	0.931616	0.0975409	0.940715	0.123961	0.257571	0.866574	0.699981	0.364218	0.852986	MERFISH_25
Astrocyte	0.916255	0.724611	0.225602	0.0628859	0.86633	0.897477	0.2972	0.736098	0.0814088	0.580189	0.738246	0.742385	0.0949735	0.649782	MERFISH_26
Endothelial	0.815655	0.794025	0.23516	0.143008	0.844278	0.678682	0.501894	0.671687	0.0442085	0.340586	0.707425	0.745697	0.141253	0.610936	MERFISH_26
Excitatory	0.730233	0.724346	0.273119	0.227322	0.685012	0.87693	0.700514	0.888156	0.0477257	0.488687	0.560722	0.547608	0.157814	0.479721	MERFISH_26
Inhibitory	0.685627	0.634314	0.391751	0.311705	0.60759	0.878602	0.322258	0.809052	0.060768	0.135676	0.52006	0.575327	0.167921	0.615933	MERFISH_26
Microglia	0.82774	0.487006	0.040367	0.408548	0.54138	0.466401	0.054943	0.810929	0.0108991	0.224159	0.40831	0.275709	0.016046	0.32184	MERFISH_26
Mural_Pericyte	0.159822	0.179098	0.0117208	0.353129	0.247736	0.131388	0.0463675	0.322762	0.00123451	0.102881	0.118451	0.115582	0.00584324	0.14073	MERFISH_26
OD_Immature	0.82922	0.480558	0.0919201	0.254472	0.733847	0.810927	0.177137	0.820366	0.0172849	0.62514	0.691032	0.727847	0.0480438	0.321567	MERFISH_26
OD_Mature	0.973483	0.954443	0.631359	0.175891	0.970839	0.966254	0.119877	0.965392	0.0992664	0.239416	0.877422	0.760277	0.410106	0.88511	MERFISH_26
Astrocyte	0.84165	0.781311	0.210038	0.128401	0.860317	0.898274	0.4345	0.767443	0.0901064	0.742893	0.681473	0.705494	0.0633159	0.596212	MERFISH_28
Endothelial	0.883257	0.827601	0.305235	0.0652711	0.843589	0.64068	0.584618	0.747948	0.0653084	0.404448	0.706815	0.720102	0.138953	0.548708	MERFISH_28
Excitatory	0.578609	0.621501	0.121474	0.398879	0.404216	0.770543	0.570894	0.603692	0.0218894	0.679287	0.420651	0.337808	0.0739933	0.282458	MERFISH_28
Inhibitory	0.692762	0.550009	0.468794	0.434431	0.43183	0.876276	0.529332	0.730047	0.0552404	0.267857	0.591274	0.625167	0.11545	0.674126	MERFISH_28
Microglia	0.815789	0.59612	0.0737246	0.402193	0.502247	0.651615	0.116903	0.837224	0.0135538	0.296885	0.486617	0.712661	0.0175762	0.303525	MERFISH_28
Mural_Pericyte	0.347685	0.333305	0.0224548	0.392483	0.226737	0.219663	0.111009	0.585378	0.00332911	0.189231	0.238843	0.28436	0.00848217	0.236003	MERFISH_28
OD_Immature	0.769661	0.681554	0.0914948	0.22939	0.532323	0.772754	0.220973	0.822504	0.0314974	0.702211	0.625141	0.673687	0.0323952	0.285102	MERFISH_28
OD_Mature	0.971936	0.955288	0.669722	0.266266	0.954187	0.95864	0.0807364	0.946811	0.120778	0.228283	0.916543	0.797212	0.25876	0.868594	MERFISH_28
Astrocyte	0.851549	0.635765	0.185525	0.15621	0.826296	0.870071	0.344857	0.721439	0.0780752	0.696516	0.692417	0.715823	0.0547885	0.616778	MERFISH_29
Endothelial	0.849263	0.781584	0.252102	0.0887581	0.824594	0.62919	0.512008	0.714236	0.0716208	0.347164	0.713542	0.733832	0.108194	0.50739	MERFISH_29
Excitatory	0.734733	0.709148	0.171808	0.295114	0.650812	0.806527	0.550044	0.701592	0.0459102	0.65808	0.48371	0.419444	0.150684	0.42983	MERFISH_29
Inhibitory	0.732987	0.516207	0.375902	0.380822	0.627456	0.817324	0.415186	0.644443	0.0595285	0.177335	0.483533	0.526475	0.0893056	0.616339	MERFISH_29
Microglia	0.705336	0.431644	0.0583295	0.334008	0.410195	0.647152	0.18156	0.722741	0.00822535	0.414385	0.39169	0.601582	0.012284	0.241381	MERFISH_29
Mural_Pericyte	0.330716	0.3098	0.0237007	0.424727	0.476529	0.245225	0.135569	0.625456	0.0023165	0.205386	0.2717	0.249414	0.00940345	0.231568	MERFISH_29
OD_Immature	0.808025	0.580967	0.0959125	0.266542	0.745305	0.731492	0.18992	0.790606	0.0254436	0.747553	0.645733	0.724271	0.0310587	0.304612	MERFISH_29
OD_Mature	0.964212	0.952221	0.60266	0.213762	0.954376	0.953535	0.155342	0.951588	0.125061	0.326841	0.912768	0.763919	0.299042	0.84817	MERFISH_29
Astrocyte	0.922186	0.652388	0.227149	0.0307688	0.797439	0.883132	0.349504	0.764725	0.087713	0.72277	0.629987	0.71978	0.0995875	0.531346	MERFISH_3
Endothelial	0.847947	0.805046	0.308307	0.0431304	0.847585	0.638256	0.676889	0.664886	0.0917606	0.293278	0.690308	0.740928	0.173463	0.522662	MERFISH_3
Excitatory	0.518242	0.693508	0.117306	0.438657	0.333782	0.523801	0.337615	0.820249	0.0267032	0.370112	0.422915	0.447703	0.0714807	0.185022	MERFISH_3
Inhibitory	0.738107	0.621067	0.531034	0.30305	0.507998	0.716541	0.521491	0.886047	0.051973	0.277845	0.641565	0.759851	0.194285	0.651634	MERFISH_3
Microglia	0.844507	0.642641	0.0529453	0.48825	0.56125	0.535304	0.0838484	0.850734	0.0128976	0.292311	0.21116	0.3591	0.0168863	0.316086	MERFISH_3
Mural_Pericyte	0.317057	0.413999	0.0262705	0.495134	0.341368	0.269349	0.130423	0.405458	0.00637316	0.250172	0.238931	0.225166	0.0157502	0.293278	MERFISH_3
OD_Immature	0.862048	0.550425	0.113495	0.16081	0.529025	0.841012	0.258116	0.816451	0.037871	0.803918	0.734388	0.805712	0.0608708	0.319653	MERFISH_3
OD_Mature	0.972014	0.920123	0.532399	0.1413	0.954695	0.927697	0.0473315	0.941565	0.0928374	0.0944275	0.653171	0.77118	0.27256	0.809746	MERFISH_3
Astrocyte	0.872766	0.747479	0.213237	0.234797	0.838336	0.879673	0.393467	0.801979	0.0747259	0.76451	0.722017	0.712633	0.0542992	0.552018	MERFISH_30
Endothelial	0.788636	0.761619	0.28288	0.0404781	0.791246	0.550691	0.471711	0.42551	0.0669438	0.284416	0.621889	0.655176	0.127344	0.398057	MERFISH_30
Excitatory	0.618333	0.712985	0.135041	0.366528	0.495791	0.761093	0.462369	0.611498	0.030508	0.640551	0.407538	0.326609	0.0956157	0.318164	MERFISH_30
Inhibitory	0.711743	0.564868	0.439575	0.421551	0.602996	0.828113	0.411263	0.690046	0.0505588	0.211833	0.536774	0.594113	0.143006	0.645336	MERFISH_30
Microglia	0.705862	0.458083	0.0546531	0.363186	0.482532	0.59586	0.0766222	0.752126	0.00899861	0.229757	0.448601	0.573599	0.014591	0.268931	MERFISH_30
Mural_Pericyte	0.438893	0.499281	0.0635767	0.585403	0.588234	0.448057	0.246446	0.696098	0.0108064	0.287077	0.342607	0.439895	0.0194374	0.448129	MERFISH_30
OD_Immature	0.685332	0.505858	0.0798995	0.216991	0.677954	0.596846	0.149877	0.632317	0.0211326	0.528947	0.630649	0.631397	0.0260027	0.269137	MERFISH_30
OD_Mature	0.960729	0.940754	0.646987	0.253787	0.944115	0.94972	0.0147281	0.475334	0.120466	0.086494	0.89971	0.756001	0.356888	0.856268	MERFISH_30
Astrocyte	0.870612	0.715656	0.205381	0.144849	0.841185	0.850709	0.337571	0.721206	0.0788551	0.697493	0.661204	0.705361	0.0667515	0.546801	MERFISH_31
Endothelial	0.766077	0.778022	0.277826	0.0605547	0.779327	0.609842	0.482067	0.46573	0.0475814	0.412411	0.629789	0.691261	0.135504	0.413586	MERFISH_31
Excitatory	0.54581	0.68268	0.119501	0.366399	0.47297	0.748595	0.513004	0.617852	0.0392674	0.597093	0.387579	0.284701	0.083718	0.291169	MERFISH_31
Inhibitory	0.682544	0.550409	0.433947	0.415274	0.578155	0.840467	0.45957	0.711833	0.0386263	0.181589	0.518848	0.583598	0.149176	0.634196	MERFISH_31
Microglia	0.79384	0.586503	0.0685665	0.411053	0.518647	0.59198	0.186756	0.817834	0.0188114	0.432693	0.511724	0.639469	0.0173608	0.287589	MERFISH_31
Mural_Pericyte	0.207094	0.335617	0.0306007	0.418713	0.265535	0.261196	0.161353	0.540159	0.00371679	0.230929	0.191075	0.289981	0.0119278	0.228568	MERFISH_31
OD_Immature	0.747577	0.639585	0.0926519	0.2814	0.676948	0.721821	0.174431	0.742228	0.0285631	0.696475	0.643409	0.691316	0.0340269	0.272588	MERFISH_31
OD_Mature	0.965761	0.944428	0.640421	0.240268	0.946547	0.941268	0.00361529	0.499681	0.126504	0.0777542	0.909009	0.757029	0.375925	0.844723	MERFISH_31
Astrocyte	0.880524	0.755745	0.207924	0.175751	0.833947	0.883201	0.38623	0.722864	0.0794583	0.755655	0.685186	0.710558	0.0647733	0.597882	MERFISH_32
Endothelial	0.83845	0.802762	0.287338	0.0503275	0.849128	0.611933	0.557513	0.618618	0.0682777	0.43149	0.719272	0.700503	0.135126	0.405986	MERFISH_32
Excitatory	0.481777	0.64524	0.104509	0.386098	0.41789	0.705675	0.491119	0.591357	0.0339477	0.586373	0.427589	0.276997	0.0473704	0.226048	MERFISH_32
Inhibitory	0.694534	0.55413	0.483757	0.469951	0.570244	0.847815	0.540927	0.706645	0.0739186	0.239823	0.632716	0.672257	0.125458	0.673031	MERFISH_32
Microglia	0.804516	0.618001	0.0855333	0.448331	0.428452	0.634678	0.177916	0.864771	0.0112615	0.378838	0.525432	0.674129	0.0194559	0.321356	MERFISH_32
Mural_Pericyte	0.195994	0.204683	0.0171198	0.364989	0.233268	0.145358	0.0801427	0.383686	0.00286739	0.126934	0.174161	0.143246	0.00709487	0.217375	MERFISH_32
OD_Immature	0.781668	0.659349	0.100971	0.308804	0.686162	0.81002	0.241264	0.800282	0.0267702	0.709204	0.675585	0.749479	0.0375497	0.301228	MERFISH_32
OD_Mature	0.966752	0.951885	0.636021	0.269447	0.945423	0.940739	0.0721664	0.803837	0.124969	0.26666	0.90203	0.840822	0.236092	0.84639	MERFISH_32
Astrocyte	0.753762	0.730254	0.178996	0.193001	0.807423	0.840398	0.369991	0.659808	0.065243	0.643994	0.682634	0.663483	0.0529658	0.558862	MERFISH_33
Endothelial	0.759058	0.719521	0.265988	0.047061	0.775518	0.573701	0.550081	0.692715	0.049707	0.267774	0.637105	0.663163	0.122451	0.450028	MERFISH_33
Excitatory	0.5302	0.641432	0.106067	0.339602	0.481044	0.745798	0.438485	0.582931	0.0438357	0.579953	0.273548	0.230278	0.0554551	0.259707	MERFISH_33
Inhibitory	0.708287	0.474836	0.433882	0.415252	0.617372	0.814746	0.394238	0.653382	0.0513444	0.14448	0.411831	0.491752	0.124047	0.646691	MERFISH_33
Microglia	0.708575	0.396753	0.049679	0.347389	0.537868	0.65757	0.06761	0.684253	0.00423983	0.178237	0.467884	0.481841	0.0112525	0.24271	MERFISH_33
Mural_Pericyte	0.414434	0.431115	0.0474173	0.533259	0.498195	0.40125	0.22974	0.603882	0.0112312	0.272688	0.31158	0.372979	0.0172176	0.38094	MERFISH_33
OD_Immature	0.511567	0.44752	0.0770358	0.196676	0.646501	0.635833	0.174599	0.634322	0.0139711	0.642661	0.64415	0.607016	0.0293302	0.276795	MERFISH_33
OD_Mature	0.950083	0.933233	0.631853	0.243433	0.944689	0.934214	0.0107543	0.917686	0.0873105	0.123675	0.894673	0.749795	0.258955	0.85694	MERFISH_33
Astrocyte	0.888322	0.734656	0.187433	0.193471	0.836912	0.897842	0.420582	0.71852	0.0462048	0.729784	0.674111	0.699966	0.0604525	0.631916	MERFISH_34
Endothelial	0.694597	0.781901	0.263307	0.0819904	0.817531	0.607414	0.605534	0.720084	0.0386508	0.285188	0.679506	0.682974	0.112387	0.467627	MERFISH_34
Excitatory	0.698656	0.736569	0.14336	0.362781	0.564494	0.787057	0.46648	0.587357	0.0489218	0.634051	0.498815	0.321557	0.102362	0.359126	MERFISH_34
Inhibitory	0.762547	0.613177	0.418323	0.435189	0.63427	0.850587	0.524506	0.623243	0.0336695	0.167272	0.583048	0.516625	0.189159	0.660067	MERFISH_34
Microglia	0.648595	0.58685	0.0676004	0.449715	0.450596	0.605694	0.0966371	0.817413	0.0126795	0.279725	0.448678	0.661772	0.0181667	0.327418	MERFISH_34
Mural_Pericyte	0.117431	0.253617	0.0221819	0.452814	0.360165	0.235876	0.120247	0.529748	0.00490774	0.179332	0.225536	0.224567	0.0080724	0.216391	MERFISH_34
OD_Immature	0.754949	0.641702	0.0977187	0.321085	0.721026	0.822937	0.224965	0.828381	0.0268558	0.728284	0.698043	0.754737	0.0297861	0.313805	MERFISH_34
OD_Mature	0.944965	0.954704	0.619844	0.26242	0.960213	0.953758	0.0168965	0.94884	0.0767678	0.0803946	0.900018	0.799102	0.390434	0.862602	MERFISH_34
Astrocyte	0.871402	0.695638	0.195185	0.155708	0.843862	0.826654	0.353334	0.776068	0.857456	0.66997	0.681585	0.690009	0.0535751	0.571842	MERFISH_35
Endothelial	0.835041	0.801743	0.285547	0.0387456	0.85249	0.678014	0.516636	0.773447	0.679411	0.383427	0.691078	0.737387	0.141118	0.479584	MERFISH_35
Excitatory	0.455675	0.596121	0.0774834	0.322295	0.40844	0.448809	0.38259	0.497056	0.534733	0.566284	0.258343	0.188627	0.0407756	0.204042	MERFISH_35
Inhibitory	0.710084	0.498029	0.473122	0.418785	0.661671	0.769717	0.503222	0.676478	0.71788	0.135872	0.52283	0.514904	0.170791	0.683274	MERFISH_35
Microglia	0.838285	0.577914	0.0834252	0.38959	0.499175	0.689333	0.187195	0.798641	0.797568	0.443118	0.448584	0.684651	0.0205066	0.349823	MERFISH_35
Mural_Pericyte	0.289275	0.283786	0.0245252	0.371169	0.459917	0.205929	0.101203	0.252183	0.211871	0.194989	0.213204	0.239378	0.0110561	0.263229	MERFISH_35
OD_Immature	0.752777	0.543929	0.0858519	0.271812	0.675207	0.711482	0.173753	0.763122	0.799187	0.564956	0.607263	0.683662	0.0296905	0.288529	MERFISH_35
OD_Mature	0.973354	0.947305	0.66044	0.259909	0.946043	0.954271	0.110672	0.9649	0.958778	0.339473	0.889522	0.76852	0.368162	0.854978	MERFISH_35
Astrocyte	0.847117	0.602501	0.171797	0.188556	0.811236	0.81702	0.37455	0.676364	0.0638135	0.678447	0.654665	0.633771	0.0528579	0.617263	MERFISH_36
Endothelial	0.689866	0.752201	0.290889	0.0479544	0.787185	0.655532	0.552007	0.640814	0.0436197	0.282006	0.628232	0.651171	0.135861	0.349695	MERFISH_36
Excitatory	0.409002	0.562149	0.0691045	0.362509	0.315257	0.360631	0.390175	0.413305	0.0155888	0.581896	0.274599	0.198101	0.0520553	0.18066	MERFISH_36
Inhibitory	0.690944	0.477342	0.480524	0.429337	0.571675	0.720147	0.562791	0.6563	0.0427083	0.221999	0.581538	0.585948	0.112296	0.662121	MERFISH_36
Microglia	0.775531	0.489063	0.0727968	0.334202	0.573316	0.667282	0.173642	0.78929	0.0119726	0.380578	0.506828	0.647581	0.0156402	0.286235	MERFISH_36
Mural_Pericyte	0.65824	0.676939	0.104657	0.534664	0.640926	0.627434	0.39903	0.659331	0.0185688	0.356727	0.541051	0.606795	0.0387229	0.541207	MERFISH_36
OD_Immature	0.486744	0.572363	0.0834226	0.289461	0.653594	0.692814	0.218711	0.672492	0.0165586	0.589362	0.614185	0.662913	0.0346895	0.271865	MERFISH_36
OD_Mature	0.959196	0.937795	0.596337	0.237948	0.946834	0.939339	0.0503916	0.828552	0.0872297	0.234131	0.896985	0.810618	0.317619	0.818319	MERFISH_36
Astrocyte	0.916382	0.788202	0.211007	0.116442	0.846836	0.854079	0.294697	0.6946	0.100603	0.764851	0.687085	0.691893	0.0654087	0.549467	MERFISH_5
Endothelial	0.802823	0.814087	0.350463	0.0180798	0.853816	0.683672	0.635019	0.663599	0.0662058	0.315067	0.65787	0.713238	0.108961	0.355928	MERFISH_5
Excitatory	0.491856	0.549619	0.0845451	0.361555	0.339628	0.198815	0.494121	0.762348	0.0324104	0.480146	0.461294	0.297212	0.0434977	0.18276	MERFISH_5
Inhibitory	0.767184	0.560162	0.534898	0.447344	0.628018	0.408646	0.660842	0.829267	0.0429004	0.401706	0.708805	0.756455	0.150612	0.683869	MERFISH_5
Microglia	0.803443	0.646551	0.0750748	0.464816	0.597204	0.611478	0.135629	0.795416	0.0117763	0.352505	0.522902	0.67939	0.0151144	0.327818	MERFISH_5
Mural_Pericyte	0.52128	0.584676	0.0627066	0.474079	0.570196	0.605041	0.36541	0.545965	0.0117779	0.363536	0.392195	0.521544	0.000157257	0.440738	MERFISH_5
OD_Immature	0.786327	0.689838	0.105123	0.313304	0.692294	0.802116	0.182811	0.815795	0.0312995	0.659458	0.727994	0.794512	0.0401022	0.30277	MERFISH_5
OD_Mature	0.957396	0.954126	0.579207	0.229566	0.948959	0.918938	0.0101502	0.924171	0.12095	0.0296771	0.913934	0.788384	0.177914	0.800906	MERFISH_5
Astrocyte	0.804967	0.769905	0.195444	0.146389	0.860844	0.85067	0.339628	0.646213	0.0884074	0.654368	0.683909	0.673302	0.0458415	0.611212	MERFISH_6
Endothelial	0.662987	0.816408	0.246138	0.0723428	0.831308	0.701553	0.423515	0.777104	0.0309152	0.503362	0.70046	0.730826	0.079012	0.494659	MERFISH_6
Excitatory	0.580984	0.585506	0.117057	0.321143	0.421426	0.445718	0.381784	0.697494	0.0197662	0.234683	0.380239	0.286432	0.0340912	0.236609	MERFISH_6
Inhibitory	0.714779	0.528148	0.485034	0.431118	0.620698	0.655868	0.809425	0.737556	0.0547289	0.270271	0.578496	0.685194	0.12053	0.684832	MERFISH_6
Microglia	0.874494	0.748714	0.113497	0.472722	0.399763	0.549586	0.774788	0.829357	0.0193071	0.763914	0.658069	0.760626	0.0272047	0.444983	MERFISH_6
Mural_Pericyte	0.0957899	0.406588	0.0208725	0.397273	0.282303	0.238846	0.165718	0.551623	0.00305017	0.301015	0.283978	0.214216	0.0095527	0.230914	MERFISH_6
OD_Immature	0.804761	0.492631	0.109024	0.247486	0.736673	0.795856	0.245722	0.582107	0.0164029	0.571516	0.65873	0.776026	0.0417182	0.356542	MERFISH_6
OD_Mature	0.966424	0.940573	0.62092	0.231834	0.936088	0.927602	0.103814	0.874606	0.0770781	0.094911	0.905212	0.705083	0.17214	0.835945	MERFISH_6
Astrocyte	0.887209	0.808918	0.2171	0.142822	0.830891	0.885543	0.350506	0.702888	0.0798154	0.759042	0.678649	0.70904	0.0561033	0.620673	MERFISH_7
Endothelial	0.878294	0.819605	0.305945	0.0491082	0.85155	0.728201	0.69883	0.814301	0.0643763	0.458491	0.704657	0.762871	0.106439	0.556628	MERFISH_7
Excitatory	0.666005	0.684592	0.167372	0.333668	0.574814	0.801229	0.51504	0.73866	0.0534364	0.526682	0.518614	0.446403	0.091082	0.350306	MERFISH_7
Inhibitory	0.724131	0.530905	0.433769	0.439884	0.612312	0.862664	0.518882	0.733837	0.0394881	0.305262	0.601978	0.6398	0.097474	0.615467	MERFISH_7
Microglia	0.848859	0.721778	0.0836028	0.479982	0.492316	0.702863	0.307069	0.780828	0.0142147	0.62536	0.627993	0.755699	0.0175204	0.368315	MERFISH_7
Mural_Pericyte	0.212708	0.254137	0.012592	0.331572	0.242517	0.169807	0.125039	0.524658	0.0025415	0.187697	0.162256	0.20261	0.00587614	0.111835	MERFISH_7
OD_Immature	0.823117	0.593005	0.110596	0.31638	0.705797	0.779352	0.188467	0.832333	0.0256158	0.629622	0.704503	0.792511	0.0392648	0.317876	MERFISH_7
OD_Mature	0.97959	0.959646	0.535229	0.208494	0.953228	0.936547	0.0178915	0.857476	0.103791	0.0374399	0.91819	0.821295	0.177922	0.801692	MERFISH_7
Note：SSIM refers to the Structural Similarity Index between the cell type composition in the ground truth and the composition predicted by each integration method.

## Sheet: Sheet9
Table S9: The RMSE of each integration method for predicting the spatial distribution of each cell type across 30 MERFISH datasets
cell type	CellMap	RCTD	Cell2location	Tangram	Seurat	Stereoscope	CARD	SpatialDWLS	DestVI	Redeconve	CytoSPACE	SpatialDecon	NovoSpaRc	SpaOTsc	Dataset
Astrocyte	0.133423	0.213628	0.33645	0.389258	0.184963	0.171975	0.334376	0.223158	0.301497	0.395226	0.302477	0.202117	0.377013	0.317576	MERFISH_1
Endothelial	0.158914	0.168035	0.281335	0.316522	0.167648	0.1882	0.224487	0.207584	0.271488	0.327385	0.225198	0.200954	0.313956	0.256289	MERFISH_1
Excitatory	0.322354	0.17869	0.255804	0.315212	0.321329	0.275261	0.258295	0.172734	0.295692	0.276741	0.309913	0.22417	0.304776	0.290411	MERFISH_1
Inhibitory	0.343192	0.333733	0.50809	0.516945	0.376123	0.350241	0.496448	0.233636	0.482056	0.600627	0.397154	0.318005	0.472084	0.390453	MERFISH_1
Microglia	0.105725	0.115759	0.185517	0.177962	0.135835	0.125055	0.32084	0.0869156	0.146718	0.165854	0.24246	0.155091	0.163414	0.145875	MERFISH_1
Mural_Pericyte	0.129486	0.0958012	0.132665	0.120373	0.106829	0.10695	0.133315	0.0925922	0.12113	0.120343	0.144591	0.0938863	0.118783	0.100536	MERFISH_1
OD_Immature	0.104742	0.137403	0.20312	0.24246	0.136706	0.111385	0.266492	0.109801	0.170807	0.208919	0.154957	0.12271	0.202812	0.173988	MERFISH_1
OD_Mature	0.0965134	0.125411	0.377251	0.681542	0.113923	0.131831	0.458042	0.108596	0.264514	0.461964	0.258172	0.258278	0.369112	0.194024	MERFISH_1
Astrocyte	0.158722	0.246816	0.303501	0.326178	0.180087	0.152575	0.276869	0.242415	0.319287	0.338618	0.303014	0.213431	0.320912	0.267062	MERFISH_12
Endothelial	0.177896	0.193784	0.288811	0.317771	0.191148	0.205359	0.242045	0.226441	0.315965	0.333695	0.252409	0.233264	0.321695	0.27877	MERFISH_12
Excitatory	0.313815	0.176458	0.211099	0.318099	0.313789	0.341861	0.176828	0.242763	0.220459	0.197299	0.322002	0.267604	0.249493	0.249244	MERFISH_12
Inhibitory	0.371536	0.433644	0.540774	0.517445	0.388164	0.360399	0.452335	0.367811	0.568135	0.643471	0.420929	0.377649	0.50597	0.404404	MERFISH_12
Microglia	0.0935122	0.134644	0.184759	0.198369	0.148536	0.131877	0.320645	0.114887	0.208439	0.179578	0.209597	0.122101	0.176641	0.160616	MERFISH_12
Mural_Pericyte	0.143569	0.0932549	0.116453	0.10701	0.116937	0.117241	0.154026	0.0800173	0.159238	0.0816079	0.167653	0.076673	0.0857509	0.076249	MERFISH_12
OD_Immature	0.155408	0.152969	0.207563	0.271485	0.142945	0.118947	0.254209	0.149757	0.226908	0.212011	0.158722	0.144225	0.216297	0.178584	MERFISH_12
OD_Mature	0.0978639	0.141108	0.39678	0.596331	0.147306	0.135151	0.484874	0.229205	0.434548	0.486759	0.211574	0.278031	0.374066	0.213803	MERFISH_12
Astrocyte	0.157191	0.220878	0.322774	0.35236	0.180871	0.154918	0.296965	0.224707	0.343183	0.374184	0.271887	0.199752	0.353365	0.288472	MERFISH_13
Endothelial	0.176759	0.191635	0.302731	0.340272	0.19806	0.218952	0.251556	0.212257	0.330778	0.352875	0.267343	0.244643	0.340248	0.291897	MERFISH_13
Excitatory	0.277831	0.192827	0.297321	0.336349	0.245283	0.187091	0.269997	0.2132	0.31502	0.329566	0.330222	0.294315	0.312409	0.276802	MERFISH_13
Inhibitory	0.307818	0.313296	0.47772	0.450308	0.301889	0.2033	0.392906	0.274973	0.505383	0.568867	0.390567	0.345225	0.463449	0.362442	MERFISH_13
Microglia	0.0947897	0.102879	0.16778	0.178483	0.126772	0.0978575	0.257912	0.0872403	0.194613	0.158433	0.161674	0.104518	0.158062	0.138271	MERFISH_13
Mural_Pericyte	0.139283	0.104769	0.157096	0.138548	0.112893	0.115164	0.154499	0.114283	0.197771	0.160369	0.17618	0.113688	0.157185	0.122064	MERFISH_13
OD_Immature	0.116093	0.11449	0.188494	0.251603	0.117851	0.101805	0.226473	0.106723	0.21269	0.188989	0.132521	0.122032	0.199401	0.16309	MERFISH_13
OD_Mature	0.0958608	0.11136	0.375394	0.579762	0.119193	0.119244	0.459266	0.137167	0.41557	0.465247	0.161041	0.257669	0.382274	0.193852	MERFISH_13
Astrocyte	0.157538	0.193439	0.308989	0.336103	0.19503	0.164548	0.277745	0.216955	0.327765	0.352174	0.274817	0.197862	0.333013	0.27097	MERFISH_14
Endothelial	0.195696	0.194685	0.301166	0.336739	0.201528	0.214061	0.245435	0.250795	0.332449	0.352805	0.26288	0.242141	0.339482	0.290982	MERFISH_14
Excitatory	0.287747	0.237492	0.244599	0.305771	0.249407	0.268301	0.20806	0.212491	0.25601	0.249056	0.340216	0.291564	0.272775	0.256804	MERFISH_14
Inhibitory	0.333868	0.379434	0.511223	0.483798	0.314785	0.288283	0.408524	0.284357	0.541554	0.610438	0.401644	0.357448	0.485786	0.381218	MERFISH_14
Microglia	0.102389	0.108029	0.169361	0.187887	0.125164	0.103426	0.292056	0.0873281	0.19837	0.161507	0.173686	0.108064	0.160808	0.140681	MERFISH_14
Mural_Pericyte	0.155487	0.111279	0.161995	0.147726	0.136253	0.139084	0.182093	0.146052	0.200252	0.16609	0.180334	0.122555	0.162244	0.129344	MERFISH_14
OD_Immature	0.138764	0.112166	0.186603	0.271291	0.128876	0.109938	0.217013	0.102644	0.207972	0.182055	0.141058	0.126859	0.195502	0.16032	MERFISH_14
OD_Mature	0.116098	0.130974	0.387747	0.583616	0.136641	0.126354	0.47049	0.187258	0.428573	0.47935	0.169951	0.282332	0.362589	0.202952	MERFISH_14
Astrocyte	0.20469	0.201291	0.303139	0.331593	0.186974	0.16307	0.282125	0.240236	0.24097	0.342826	0.281366	0.212931	0.324934	0.262844	MERFISH_15
Endothelial	0.210269	0.211913	0.30507	0.336444	0.215938	0.235994	0.276332	0.222788	0.269689	0.351527	0.275547	0.25556	0.33919	0.292918	MERFISH_15
Excitatory	0.315128	0.244498	0.28233	0.341904	0.280208	0.226148	0.253567	0.247351	0.275612	0.304255	0.372056	0.307291	0.299603	0.278353	MERFISH_15
Inhibitory	0.346944	0.376546	0.49014	0.485913	0.341916	0.273511	0.42789	0.32216	0.341237	0.582891	0.423007	0.370339	0.470247	0.38	MERFISH_15
Microglia	0.129099	0.117514	0.166119	0.194841	0.125937	0.0966725	0.274339	0.0997047	0.129439	0.154357	0.170103	0.111745	0.154794	0.134078	MERFISH_15
Mural_Pericyte	0.152145	0.110709	0.16054	0.145137	0.126845	0.12858	0.179449	0.107668	0.135102	0.163114	0.198373	0.117152	0.159619	0.125205	MERFISH_15
OD_Immature	0.176121	0.145879	0.201336	0.274705	0.149273	0.142085	0.237248	0.136472	0.176932	0.203504	0.156643	0.149499	0.210097	0.173349	MERFISH_15
OD_Mature	0.136931	0.138032	0.394441	0.590041	0.140214	0.140415	0.475508	0.161667	0.282728	0.484237	0.188807	0.288634	0.375134	0.205777	MERFISH_15
Astrocyte	0.218336	0.265039	0.318964	0.356034	0.213405	0.212626	0.311745	0.369989	0.332902	0.358408	0.321831	0.228963	0.342971	0.294301	MERFISH_16
Endothelial	0.217341	0.2186	0.292675	0.32518	0.23097	0.20995	0.26984	0.267134	0.313345	0.329135	0.279296	0.235139	0.317507	0.280567	MERFISH_16
Excitatory	0.471966	0.265272	0.263158	0.354204	0.468434	0.351489	0.269397	0.289241	0.274587	0.274206	0.513733	0.276615	0.30661	0.322091	MERFISH_16
Inhibitory	0.511832	0.509489	0.564504	0.60101	0.529857	0.420131	0.573628	0.564549	0.577128	0.654178	0.557428	0.420702	0.512898	0.452499	MERFISH_16
Microglia	0.115907	0.142227	0.176585	0.177255	0.128841	0.10293	0.264293	0.144467	0.194204	0.152936	0.246756	0.130329	0.151695	0.137788	MERFISH_16
Mural_Pericyte	0.152267	0.10949	0.15391	0.132482	0.119183	0.102703	0.130664	0.108226	0.188953	0.14644	0.165888	0.10424	0.143565	0.122175	MERFISH_16
OD_Immature	0.150837	0.170957	0.198604	0.233212	0.149208	0.132449	0.227707	0.213403	0.219749	0.199103	0.174793	0.149379	0.196881	0.167823	MERFISH_16
OD_Mature	0.124035	0.169826	0.353192	0.700101	0.145148	0.168735	0.416852	0.147073	0.380085	0.418943	0.244107	0.268787	0.356151	0.200683	MERFISH_16
Astrocyte	0.146062	0.183914	0.311286	0.357433	0.171273	0.12781	0.300205	0.187744	0.337243	0.361761	0.259683	0.185686	0.344557	0.286434	MERFISH_17
Endothelial	0.2253	0.167261	0.286169	0.320541	0.168607	0.203455	0.248161	0.196656	0.316317	0.334684	0.229613	0.212805	0.319148	0.261931	MERFISH_17
Excitatory	0.278368	0.178855	0.301252	0.336587	0.273558	0.166204	0.274293	0.164285	0.323966	0.338382	0.336223	0.261809	0.325857	0.298809	MERFISH_17
Inhibitory	0.305259	0.290022	0.483222	0.487962	0.318386	0.196774	0.493697	0.214409	0.515563	0.575545	0.386125	0.335983	0.456135	0.368775	MERFISH_17
Microglia	0.102686	0.0971691	0.169555	0.169383	0.122043	0.104951	0.244956	0.0706975	0.193482	0.148498	0.15581	0.114213	0.147593	0.130961	MERFISH_17
Mural_Pericyte	0.179231	0.090255	0.142947	0.128178	0.101604	0.122264	0.155327	0.115629	0.181989	0.131909	0.158926	0.102818	0.129266	0.104089	MERFISH_17
OD_Immature	0.100269	0.109343	0.18591	0.23332	0.111961	0.0886427	0.189531	0.0957594	0.216674	0.192379	0.140062	0.11736	0.189261	0.154881	MERFISH_17
OD_Mature	0.111831	0.114974	0.390007	0.646225	0.13041	0.117926	0.45024	0.103282	0.435218	0.484414	0.161983	0.243695	0.356038	0.189671	MERFISH_17
Astrocyte	0.149875	0.208633	0.316302	0.356774	0.186964	0.156865	0.316703	0.197006	0.33907	0.367306	0.27096	0.199687	0.35035	0.293141	MERFISH_18
Endothelial	0.19879	0.205556	0.319806	0.360255	0.198615	0.239771	0.28157	0.266665	0.348947	0.377387	0.266315	0.250421	0.360464	0.303224	MERFISH_18
Excitatory	0.286626	0.18044	0.253764	0.312988	0.34877	0.193696	0.23703	0.178626	0.270256	0.269793	0.326327	0.235025	0.302893	0.297131	MERFISH_18
Inhibitory	0.320539	0.336515	0.511417	0.509069	0.398597	0.236049	0.508572	0.247957	0.537028	0.607227	0.387245	0.336579	0.477162	0.388594	MERFISH_18
Microglia	0.095663	0.111469	0.17383	0.180704	0.137311	0.0998172	0.21402	0.0817077	0.19952	0.16374	0.166944	0.118472	0.161056	0.144073	MERFISH_18
Mural_Pericyte	0.175448	0.0997568	0.139714	0.108882	0.102982	0.133298	0.173894	0.149958	0.175129	0.118016	0.181279	0.10215	0.116919	0.0962662	MERFISH_18
OD_Immature	0.0853202	0.136955	0.187083	0.213422	0.123938	0.106108	0.214515	0.11664	0.213174	0.186328	0.131388	0.122407	0.185251	0.155488	MERFISH_18
OD_Mature	0.097813	0.111837	0.368078	0.675209	0.123831	0.134887	0.42673	0.0894229	0.408068	0.453298	0.161884	0.241513	0.352063	0.192814	MERFISH_18
Astrocyte	0.16504	0.25606	0.305887	0.34098	0.173819	0.167534	0.308067	0.208374	0.327245	0.346398	0.273689	0.202433	0.330472	0.276245	MERFISH_19
Endothelial	0.213657	0.174236	0.272652	0.294549	0.165385	0.193494	0.273575	0.188274	0.302953	0.312761	0.222334	0.211942	0.298843	0.245872	MERFISH_19
Excitatory	0.338754	0.207059	0.277553	0.347573	0.350917	0.202265	0.242852	0.192262	0.291746	0.297938	0.413822	0.278347	0.314865	0.310265	MERFISH_19
Inhibitory	0.380813	0.375439	0.521175	0.532192	0.409774	0.255517	0.521442	0.267754	0.548362	0.619133	0.453375	0.380285	0.483795	0.404662	MERFISH_19
Microglia	0.124035	0.114501	0.164803	0.159602	0.140638	0.099006	0.147015	0.0935026	0.198145	0.157969	0.155602	0.110522	0.155663	0.140151	MERFISH_19
Mural_Pericyte	0.201508	0.103421	0.147976	0.129992	0.112611	0.138299	0.183673	0.125795	0.18528	0.133783	0.168818	0.112098	0.131472	0.110776	MERFISH_19
OD_Immature	0.121984	0.139004	0.190348	0.229039	0.136481	0.12679	0.210947	0.122444	0.216964	0.191193	0.142929	0.139294	0.188997	0.158013	MERFISH_19
OD_Mature	0.118843	0.148307	0.388898	0.658823	0.124717	0.125475	0.4215	0.133589	0.4313	0.4801	0.17897	0.276336	0.356721	0.193801	MERFISH_19
Astrocyte	0.0971941	0.191547	0.321728	0.367053	0.196415	0.151188	0.315087	0.204654	0.344921	0.373919	0.286132	0.194677	0.356427	0.304515	MERFISH_2
Endothelial	0.172307	0.1985	0.328543	0.379999	0.197229	0.244463	0.249184	0.253637	0.361472	0.392127	0.271614	0.249861	0.373953	0.318216	MERFISH_2
Excitatory	0.298067	0.164047	0.268774	0.306989	0.324842	0.219909	0.26216	0.158595	0.290874	0.295399	0.31063	0.221664	0.308849	0.293755	MERFISH_2
Inhibitory	0.312075	0.286545	0.486713	0.489889	0.394716	0.301114	0.462656	0.207234	0.514126	0.578082	0.379999	0.306064	0.455336	0.378242	MERFISH_2
Microglia	0.107103	0.107109	0.178363	0.177451	0.137288	0.118478	0.230483	0.0897891	0.204748	0.168272	0.167004	0.122082	0.164891	0.14685	MERFISH_2
Mural_Pericyte	0.118089	0.0885245	0.122605	0.0971941	0.0925931	0.122666	0.138088	0.0985246	0.165134	0.0971675	0.170337	0.0857617	0.0977156	0.0827105	MERFISH_2
OD_Immature	0.087449	0.138484	0.209271	0.252295	0.163327	0.109563	0.210207	0.132555	0.230603	0.218292	0.157294	0.12786	0.210497	0.180991	MERFISH_2
OD_Mature	0.0936586	0.107199	0.361708	0.683328	0.123972	0.137521	0.423175	0.0963515	0.399894	0.446396	0.152944	0.217179	0.337411	0.201461	MERFISH_2
Astrocyte	0.179624	0.237038	0.338298	0.389201	0.20549	0.166978	0.37826	0.223832	0.36135	0.395752	0.323984	0.233001	0.377422	0.322505	MERFISH_20
Endothelial	0.186491	0.202439	0.298096	0.334484	0.206543	0.197694	0.271788	0.266486	0.322511	0.344007	0.262544	0.235729	0.330226	0.284997	MERFISH_20
Excitatory	0.289128	0.197688	0.285368	0.336358	0.31031	0.250145	0.288918	0.177486	0.303815	0.314457	0.334797	0.256194	0.317854	0.291201	MERFISH_20
Inhibitory	0.311791	0.344384	0.501712	0.503289	0.374895	0.261708	0.536871	0.264267	0.525488	0.59025	0.412714	0.351817	0.469777	0.380394	MERFISH_20
Microglia	0.105376	0.135298	0.184203	0.180787	0.156478	0.129227	0.242411	0.110313	0.205417	0.174223	0.243929	0.12732	0.170826	0.158986	MERFISH_20
Mural_Pericyte	0.138078	0.102829	0.147466	0.138835	0.116679	0.102216	0.138331	0.121947	0.183212	0.138036	0.170037	0.104442	0.135405	0.114562	MERFISH_20
OD_Immature	0.112119	0.135334	0.197309	0.241339	0.145279	0.1159	0.227185	0.141783	0.224915	0.206175	0.167555	0.132075	0.201384	0.171811	MERFISH_20
OD_Mature	0.12367	0.143251	0.353794	0.683529	0.140099	0.134669	0.421135	0.152276	0.390849	0.430837	0.239596	0.222119	0.341677	0.208702	MERFISH_20
Astrocyte	0.143215	0.246055	0.30784	0.344787	0.18356	0.161156	0.318425	0.233081	0.331926	0.347111	0.283124	0.218003	0.331372	0.279391	MERFISH_21
Endothelial	0.180692	0.195015	0.294299	0.32735	0.185501	0.201216	0.276309	0.228341	0.326583	0.338919	0.247211	0.225417	0.325131	0.272866	MERFISH_21
Excitatory	0.328307	0.235957	0.29541	0.356134	0.393254	0.222014	0.293352	0.211107	0.315815	0.32638	0.386297	0.264968	0.322801	0.306827	MERFISH_21
Inhibitory	0.361963	0.379682	0.507874	0.523815	0.428998	0.255781	0.53053	0.29961	0.534695	0.596996	0.438088	0.36564	0.472256	0.391821	MERFISH_21
Microglia	0.10023	0.140645	0.188732	0.177773	0.158359	0.124355	0.218592	0.105827	0.2133	0.18177	0.210642	0.128789	0.177636	0.162439	MERFISH_21
Mural_Pericyte	0.144669	0.0919295	0.122665	0.087999	0.081904	0.109802	0.155574	0.0926366	0.16337	0.0926059	0.167467	0.0812282	0.0941512	0.0789779	MERFISH_21
OD_Immature	0.123606	0.168916	0.19685	0.233721	0.136673	0.113732	0.24676	0.12897	0.227093	0.200936	0.155814	0.137124	0.197107	0.163251	MERFISH_21
OD_Mature	0.10631	0.138302	0.382302	0.675778	0.134401	0.129978	0.448918	0.09873	0.426873	0.468548	0.205104	0.243674	0.364349	0.19414	MERFISH_21
Astrocyte	0.18049	0.20851	0.326334	0.371596	0.211791	0.171202	0.334704	0.282926	0.34546	0.372634	0.31396	0.226988	0.355758	0.303205	MERFISH_22
Endothelial	0.235554	0.213366	0.3168	0.355702	0.216579	0.221703	0.297358	0.267076	0.341822	0.366426	0.274685	0.251945	0.351652	0.304082	MERFISH_22
Excitatory	0.315629	0.211278	0.271893	0.338133	0.368092	0.296473	0.261314	0.191862	0.287005	0.293899	0.338754	0.250403	0.30918	0.295454	MERFISH_22
Inhibitory	0.353033	0.363408	0.496553	0.514195	0.434862	0.303643	0.518477	0.283753	0.517227	0.581143	0.40979	0.356225	0.461551	0.384466	MERFISH_22
Microglia	0.105542	0.132553	0.182079	0.185656	0.153248	0.124244	0.214381	0.115168	0.203443	0.170243	0.20348	0.116781	0.16729	0.154842	MERFISH_22
Mural_Pericyte	0.190682	0.0931474	0.128535	0.101481	0.137259	0.120601	0.159976	0.0965302	0.165319	0.101455	0.182229	0.0873729	0.101646	0.0871091	MERFISH_22
OD_Immature	0.123865	0.14367	0.213902	0.259741	0.161227	0.130483	0.228635	0.145751	0.237491	0.224548	0.167191	0.151186	0.216524	0.180272	MERFISH_22
OD_Mature	0.115069	0.160037	0.381158	0.674242	0.154527	0.140225	0.444384	0.175677	0.414959	0.461407	0.229681	0.253389	0.355264	0.209515	MERFISH_22
Astrocyte	0.142795	0.218232	0.323081	0.371139	0.18354	0.158914	0.338992	0.225223	0.139512	0.377967	0.288988	0.201753	0.360361	0.300599	MERFISH_23
Endothelial	0.159989	0.167274	0.27683	0.304699	0.162611	0.190622	0.228307	0.194522	0.187323	0.324281	0.226259	0.203769	0.3096	0.25377	MERFISH_23
Excitatory	0.279059	0.187391	0.274602	0.310342	0.302728	0.227131	0.260507	0.182397	0.195754	0.300379	0.308941	0.237929	0.318077	0.303421	MERFISH_23
Inhibitory	0.32402	0.345145	0.523463	0.521969	0.349233	0.318988	0.504697	0.241617	0.250011	0.624822	0.373469	0.334684	0.486412	0.398033	MERFISH_23
Microglia	0.0943065	0.103823	0.17948	0.180983	0.129608	0.118117	0.233983	0.0882488	0.0871168	0.171048	0.182772	0.130607	0.167262	0.147403	MERFISH_23
Mural_Pericyte	0.140498	0.0894988	0.123637	0.0858794	0.0917375	0.120148	0.159025	0.101891	0.115368	0.0907631	0.160666	0.0858141	0.0917489	0.0775915	MERFISH_23
OD_Immature	0.111195	0.142382	0.199353	0.234729	0.128003	0.108936	0.196535	0.118433	0.0942481	0.208752	0.146544	0.127419	0.202464	0.166404	MERFISH_23
OD_Mature	0.10204	0.116102	0.354476	0.673966	0.123942	0.129643	0.414579	0.115156	0.108787	0.4359	0.181581	0.233557	0.348515	0.191508	MERFISH_23
Astrocyte	0.165678	0.211849	0.313695	0.357464	0.196334	0.162065	0.305237	0.214105	0.339354	0.364562	0.297489	0.196996	0.347398	0.288576	MERFISH_24
Endothelial	0.174036	0.173062	0.283013	0.314126	0.169075	0.200563	0.250113	0.195116	0.314397	0.33092	0.228164	0.212059	0.315948	0.260375	MERFISH_24
Excitatory	0.286137	0.178369	0.289166	0.333136	0.287985	0.204081	0.271665	0.154305	0.308985	0.32338	0.334554	0.267694	0.32894	0.296435	MERFISH_24
Inhibitory	0.327404	0.31461	0.499446	0.509726	0.365201	0.330346	0.497559	0.220042	0.528799	0.594147	0.403487	0.357149	0.464598	0.383875	MERFISH_24
Microglia	0.106575	0.11192	0.178944	0.180707	0.132885	0.117733	0.233105	0.0923829	0.206388	0.168442	0.196394	0.133231	0.165281	0.148581	MERFISH_24
Mural_Pericyte	0.142654	0.0869227	0.123178	0.108773	0.0905606	0.1233	0.160467	0.0841056	0.163019	0.0947975	0.146743	0.0896144	0.0957428	0.0806998	MERFISH_24
OD_Immature	0.11304	0.142613	0.197527	0.230229	0.139242	0.126784	0.199606	0.122079	0.223632	0.205185	0.151503	0.138335	0.200283	0.167433	MERFISH_24
OD_Mature	0.109855	0.127427	0.379597	0.662354	0.134213	0.140834	0.431485	0.123235	0.419991	0.469345	0.212037	0.254618	0.363798	0.201077	MERFISH_24
Astrocyte	0.144695	0.237305	0.31025	0.352198	0.176872	0.177281	0.317051	0.224967	0.332851	0.357816	0.2803	0.205057	0.341831	0.280903	MERFISH_25
Endothelial	0.174332	0.175455	0.292007	0.320752	0.167108	0.200628	0.256424	0.217907	0.320231	0.338452	0.233409	0.217594	0.323979	0.262718	MERFISH_25
Excitatory	0.329408	0.185712	0.237494	0.310408	0.329412	0.278359	0.22452	0.18424	0.251858	0.245162	0.337176	0.239284	0.292705	0.287004	MERFISH_25
Inhibitory	0.36599	0.376563	0.519672	0.531959	0.378024	0.376828	0.527961	0.269433	0.544709	0.614961	0.405389	0.355507	0.483177	0.396831	MERFISH_25
Microglia	0.0983886	0.126227	0.179374	0.173685	0.127523	0.114941	0.291813	0.0989145	0.20236	0.162923	0.199617	0.143975	0.160635	0.141353	MERFISH_25
Mural_Pericyte	0.143915	0.0932666	0.122349	0.101763	0.0880668	0.117267	0.155337	0.0894232	0.159631	0.0900039	0.155927	0.0866684	0.091373	0.0779859	MERFISH_25
OD_Immature	0.128195	0.158606	0.20746	0.250618	0.137429	0.132197	0.244431	0.133649	0.232768	0.218411	0.159496	0.146596	0.210042	0.176016	MERFISH_25
OD_Mature	0.119092	0.145462	0.397147	0.663922	0.137315	0.147568	0.468119	0.143465	0.433353	0.48641	0.211127	0.284245	0.370032	0.201829	MERFISH_25
Astrocyte	0.133517	0.195871	0.299193	0.334428	0.148875	0.133581	0.309084	0.197378	0.323423	0.346183	0.24026	0.175767	0.330073	0.271711	MERFISH_26
Endothelial	0.169264	0.159786	0.262406	0.276407	0.146972	0.176531	0.226144	0.187511	0.293497	0.301676	0.210101	0.191581	0.288476	0.230578	MERFISH_26
Excitatory	0.299263	0.234784	0.378111	0.425971	0.28718	0.183821	0.361733	0.180241	0.408279	0.446856	0.392794	0.305789	0.382111	0.323279	MERFISH_26
Inhibitory	0.333793	0.307084	0.46981	0.498725	0.325159	0.212368	0.49666	0.250209	0.494667	0.5549	0.417162	0.357907	0.446884	0.368009	MERFISH_26
Microglia	0.0849448	0.106191	0.170538	0.171753	0.110368	0.0990187	0.30598	0.0815301	0.19033	0.143424	0.174207	0.134237	0.142903	0.124101	MERFISH_26
Mural_Pericyte	0.138203	0.0835221	0.111523	0.0874075	0.0851123	0.115909	0.149302	0.0862166	0.15284	0.0698461	0.154172	0.073858	0.0735193	0.0642921	MERFISH_26
OD_Immature	0.104036	0.139206	0.176525	0.226624	0.111701	0.0920256	0.208267	0.093129	0.208254	0.178971	0.124468	0.115657	0.179236	0.144786	MERFISH_26
OD_Mature	0.0955282	0.116488	0.383385	0.669966	0.0985024	0.101854	0.450771	0.103258	0.425227	0.473164	0.194905	0.268345	0.352964	0.177165	MERFISH_26
Astrocyte	0.191091	0.183306	0.315663	0.351916	0.166329	0.138025	0.280499	0.198888	0.336752	0.364085	0.279053	0.200275	0.344103	0.274098	MERFISH_28
Endothelial	0.149055	0.161786	0.286056	0.316019	0.165243	0.197398	0.242728	0.186628	0.317985	0.337145	0.224931	0.218951	0.324653	0.265999	MERFISH_28
Excitatory	0.292523	0.233965	0.290605	0.331311	0.315632	0.179998	0.256599	0.254287	0.309693	0.319431	0.355647	0.297522	0.308604	0.279597	MERFISH_28
Inhibitory	0.343694	0.34963	0.487093	0.478991	0.391626	0.214203	0.397109	0.292919	0.517236	0.582343	0.409414	0.359209	0.47186	0.371795	MERFISH_28
Microglia	0.100592	0.112475	0.170608	0.189936	0.126535	0.0982369	0.270954	0.0885042	0.20032	0.164414	0.171045	0.102534	0.163338	0.143144	MERFISH_28
Mural_Pericyte	0.124973	0.0847511	0.118701	0.112953	0.105515	0.119087	0.156908	0.0769969	0.163319	0.0901891	0.146824	0.0766098	0.0930763	0.0790412	MERFISH_28
OD_Immature	0.134305	0.122405	0.194501	0.282967	0.146565	0.111098	0.207038	0.107721	0.214361	0.197263	0.150523	0.135851	0.205692	0.168955	MERFISH_28
OD_Mature	0.100592	0.117606	0.390679	0.588233	0.12562	0.116716	0.47626	0.127229	0.432889	0.488081	0.171045	0.257335	0.388548	0.195347	MERFISH_28
Astrocyte	0.17663	0.232038	0.306744	0.338215	0.173029	0.148474	0.28645	0.204167	0.325663	0.348404	0.263608	0.189285	0.329853	0.264414	MERFISH_29
Endothelial	0.150799	0.163751	0.261113	0.279359	0.155154	0.182785	0.242192	0.172272	0.289201	0.30174	0.200491	0.202332	0.290903	0.239272	MERFISH_29
Excitatory	0.282412	0.246825	0.367173	0.413323	0.290102	0.216593	0.311014	0.274771	0.389596	0.423487	0.41923	0.348776	0.367128	0.31851	MERFISH_29
Inhibitory	0.327186	0.370108	0.50084	0.506321	0.338735	0.259987	0.454386	0.335082	0.529177	0.596616	0.451638	0.398322	0.484221	0.391968	MERFISH_29
Microglia	0.112455	0.120264	0.158355	0.186685	0.124899	0.0989813	0.158736	0.0967919	0.189053	0.146184	0.158839	0.105624	0.147716	0.131267	MERFISH_29
Mural_Pericyte	0.125421	0.0820385	0.115525	0.109423	0.0813524	0.112662	0.146036	0.0681062	0.162561	0.0889216	0.137947	0.0752111	0.0917453	0.0740647	MERFISH_29
OD_Immature	0.119799	0.134383	0.190711	0.260753	0.117146	0.112536	0.230902	0.112043	0.214347	0.194489	0.146953	0.134734	0.203832	0.161214	MERFISH_29
OD_Mature	0.103148	0.112132	0.347448	0.60094	0.11573	0.110127	0.406733	0.113686	0.385165	0.430047	0.159511	0.25364	0.349841	0.180265	MERFISH_29
Astrocyte	0.138524	0.248163	0.326202	0.375027	0.197845	0.153045	0.320481	0.206895	0.350211	0.380971	0.314984	0.200461	0.363207	0.309113	MERFISH_3
Endothelial	0.175965	0.172947	0.288883	0.330193	0.166208	0.204362	0.210844	0.19965	0.318112	0.340827	0.239475	0.211818	0.325665	0.270517	MERFISH_3
Excitatory	0.289743	0.171684	0.264273	0.300458	0.318415	0.235482	0.257165	0.156053	0.285051	0.287843	0.310452	0.2187	0.306916	0.298438	MERFISH_3
Inhibitory	0.337702	0.344034	0.529466	0.528515	0.392848	0.324597	0.498559	0.217156	0.559337	0.631476	0.40521	0.319577	0.491995	0.403133	MERFISH_3
Microglia	0.0873609	0.10074	0.174491	0.165756	0.117425	0.105291	0.296257	0.0768908	0.196302	0.155502	0.254484	0.129629	0.153855	0.134847	MERFISH_3
Mural_Pericyte	0.140089	0.0806412	0.122334	0.0945529	0.100475	0.116726	0.137742	0.103622	0.164646	0.097921	0.157665	0.084241	0.0981566	0.0813084	MERFISH_3
OD_Immature	0.110504	0.150837	0.204579	0.24129	0.164933	0.10255	0.224252	0.112086	0.226333	0.212897	0.146183	0.119445	0.206222	0.174201	MERFISH_3
OD_Mature	0.0898222	0.126235	0.345457	0.692934	0.11054	0.131652	0.416783	0.117713	0.383666	0.421558	0.264979	0.23512	0.348111	0.193221	MERFISH_3
Astrocyte	0.164238	0.193146	0.301069	0.319751	0.166772	0.144034	0.274471	0.179643	0.324285	0.346432	0.248555	0.187945	0.328043	0.257519	MERFISH_30
Endothelial	0.190599	0.197107	0.298933	0.331771	0.188049	0.227723	0.275506	0.341562	0.327185	0.348965	0.254607	0.237628	0.33641	0.282127	MERFISH_30
Excitatory	0.288267	0.210636	0.301999	0.343053	0.292399	0.194121	0.268006	0.259765	0.321881	0.335957	0.382338	0.319621	0.315156	0.281745	MERFISH_30
Inhibitory	0.333732	0.340649	0.482657	0.475412	0.342693	0.248329	0.448083	0.309182	0.512162	0.574412	0.424659	0.370984	0.463941	0.372474	MERFISH_30
Microglia	0.117992	0.12508	0.164484	0.185978	0.124411	0.0998128	0.269195	0.0972052	0.193618	0.149635	0.164899	0.107914	0.150462	0.130527	MERFISH_30
Mural_Pericyte	0.159535	0.107643	0.143089	0.123399	0.110077	0.129679	0.179921	0.0969699	0.184563	0.136741	0.18303	0.100518	0.135218	0.104028	MERFISH_30
OD_Immature	0.150411	0.145188	0.186536	0.271157	0.125922	0.132567	0.210638	0.144681	0.208368	0.185935	0.139921	0.133781	0.198548	0.161043	MERFISH_30
OD_Mature	0.119821	0.137052	0.394774	0.600739	0.140082	0.129082	0.475393	0.319748	0.434322	0.489384	0.187724	0.280271	0.37076	0.204908	MERFISH_30
Astrocyte	0.17734	0.216448	0.323469	0.356282	0.180238	0.166441	0.313673	0.228905	0.345564	0.373366	0.294665	0.206447	0.352529	0.285975	MERFISH_31
Endothelial	0.19625	0.182803	0.291891	0.319882	0.18858	0.207836	0.273896	0.308816	0.322824	0.340191	0.245748	0.230164	0.327629	0.276176	MERFISH_31
Excitatory	0.310849	0.213274	0.296129	0.342919	0.293194	0.190883	0.274653	0.242511	0.311526	0.3248	0.375588	0.31803	0.309719	0.280436	MERFISH_31
Inhibitory	0.346226	0.343367	0.48269	0.488939	0.35041	0.238351	0.441551	0.29776	0.511014	0.572423	0.431497	0.371287	0.46204	0.374572	MERFISH_31
Microglia	0.105673	0.113532	0.170474	0.190355	0.127939	0.104779	0.208433	0.0923851	0.198209	0.162536	0.16468	0.111877	0.161729	0.143001	MERFISH_31
Mural_Pericyte	0.174751	0.097946	0.124026	0.125398	0.11832	0.124794	0.155179	0.0891859	0.168306	0.103472	0.177981	0.0866193	0.104816	0.0897367	MERFISH_31
OD_Immature	0.143215	0.129559	0.19679	0.266651	0.131851	0.119606	0.270766	0.119622	0.217972	0.200218	0.150962	0.138965	0.207335	0.170196	MERFISH_31
OD_Mature	0.110934	0.130261	0.392309	0.594912	0.136384	0.135229	0.47195	0.299543	0.42983	0.484014	0.17734	0.291558	0.355329	0.207351	MERFISH_31
Astrocyte	0.167086	0.19507	0.317115	0.345901	0.174507	0.147389	0.292231	0.215003	0.339304	0.365852	0.278309	0.198777	0.34567	0.280359	MERFISH_32
Endothelial	0.163274	0.167258	0.27694	0.307682	0.160881	0.198088	0.249454	0.239397	0.307387	0.324214	0.216355	0.218373	0.312107	0.25884	MERFISH_32
Excitatory	0.316095	0.211363	0.278178	0.322342	0.289565	0.191412	0.244344	0.233706	0.293066	0.300045	0.328789	0.293505	0.300288	0.281028	MERFISH_32
Inhibitory	0.35281	0.361978	0.507188	0.467903	0.358663	0.241558	0.415306	0.31126	0.537119	0.607586	0.402031	0.35605	0.486748	0.384493	MERFISH_32
Microglia	0.10842	0.119467	0.174579	0.188346	0.136346	0.108686	0.233065	0.0812043	0.205983	0.173197	0.172647	0.118503	0.171083	0.151612	MERFISH_32
Mural_Pericyte	0.142692	0.0974728	0.117526	0.112225	0.0958234	0.130192	0.168652	0.0889602	0.161422	0.0844582	0.155369	0.0802054	0.087906	0.0761688	MERFISH_32
OD_Immature	0.135137	0.126919	0.198446	0.260385	0.131194	0.106428	0.229534	0.115404	0.221649	0.204322	0.151953	0.137254	0.210064	0.169701	MERFISH_32
OD_Mature	0.107447	0.121082	0.380132	0.586906	0.135468	0.133874	0.458563	0.204103	0.420408	0.471916	0.180957	0.271388	0.384467	0.201517	MERFISH_32
Astrocyte	0.218297	0.199654	0.304058	0.328091	0.181787	0.162256	0.277871	0.231182	0.324094	0.343854	0.265315	0.204012	0.325704	0.261498	MERFISH_33
Endothelial	0.203976	0.203966	0.290161	0.318742	0.191977	0.217446	0.249019	0.197581	0.319101	0.336046	0.241948	0.236735	0.32396	0.273009	MERFISH_33
Excitatory	0.315308	0.222821	0.296013	0.355004	0.281231	0.191886	0.261671	0.254466	0.309252	0.322103	0.444827	0.351977	0.313267	0.289328	MERFISH_33
Inhibitory	0.346731	0.38464	0.504602	0.492321	0.34247	0.261847	0.456293	0.331407	0.533584	0.599515	0.473282	0.409457	0.48164	0.386983	MERFISH_33
Microglia	0.116388	0.129389	0.163845	0.185336	0.117252	0.098002	0.292539	0.106473	0.193366	0.148323	0.163861	0.115133	0.14973	0.130198	MERFISH_33
Mural_Pericyte	0.152388	0.108432	0.136972	0.121473	0.110388	0.126773	0.168859	0.102441	0.178471	0.125366	0.175274	0.10045	0.124681	0.102669	MERFISH_33
OD_Immature	0.202787	0.162283	0.195591	0.279954	0.133134	0.130614	0.24142	0.143799	0.217923	0.194213	0.1459	0.142771	0.203984	0.167895	MERFISH_33
OD_Mature	0.132885	0.14234	0.391344	0.596109	0.137328	0.143187	0.468188	0.156081	0.430542	0.479623	0.18857	0.303399	0.383371	0.200103	MERFISH_33
Astrocyte	0.153671	0.189367	0.303951	0.32459	0.167301	0.131208	0.274956	0.203825	0.327364	0.345168	0.269557	0.187445	0.326573	0.264346	MERFISH_34
Endothelial	0.194731	0.162522	0.260497	0.280294	0.158262	0.184353	0.213247	0.168359	0.29367	0.301314	0.209883	0.205685	0.29037	0.244502	MERFISH_34
Excitatory	0.28191	0.225082	0.338039	0.386535	0.302858	0.206877	0.297627	0.305379	0.356136	0.382351	0.374602	0.354537	0.345387	0.309217	MERFISH_34
Inhibitory	0.318589	0.341768	0.509548	0.49268	0.341947	0.240353	0.473787	0.348305	0.545376	0.611315	0.424071	0.40698	0.482304	0.386105	MERFISH_34
Microglia	0.137283	0.108943	0.167415	0.177658	0.127301	0.10314	0.296018	0.0892474	0.197824	0.159414	0.180196	0.10545	0.158828	0.137231	MERFISH_34
Mural_Pericyte	0.191201	0.093394	0.118886	0.107612	0.0927515	0.116288	0.157412	0.0809834	0.162315	0.0916389	0.152187	0.0776647	0.0944434	0.0777127	MERFISH_34
OD_Immature	0.134779	0.119011	0.187376	0.240628	0.119164	0.097357	0.205808	0.101848	0.212094	0.191742	0.136453	0.126623	0.20197	0.157553	MERFISH_34
OD_Mature	0.131366	0.111896	0.361096	0.572215	0.110996	0.113188	0.439257	0.117649	0.405158	0.446498	0.172469	0.261539	0.338336	0.181057	MERFISH_34
Astrocyte	0.170397	0.217378	0.311463	0.341106	0.171036	0.164659	0.290708	0.195339	0.154002	0.356017	0.273744	0.204624	0.336979	0.269587	MERFISH_35
Endothelial	0.180141	0.171244	0.284953	0.319786	0.162443	0.191744	0.261409	0.19052	0.188161	0.333755	0.232867	0.219756	0.321186	0.265159	MERFISH_35
Excitatory	0.303692	0.210452	0.265214	0.329324	0.266	0.254586	0.22987	0.249686	0.219616	0.276421	0.394237	0.339426	0.289391	0.269182	MERFISH_35
Inhibitory	0.34823	0.38462	0.511482	0.492037	0.327723	0.283815	0.462818	0.327511	0.302865	0.610496	0.443185	0.412701	0.484107	0.389178	MERFISH_35
Microglia	0.096921	0.120847	0.172547	0.201404	0.130875	0.102216	0.221889	0.097181	0.0959446	0.171579	0.181323	0.113028	0.169509	0.146504	MERFISH_35
Mural_Pericyte	0.142414	0.0972421	0.122533	0.118704	0.0901625	0.132964	0.173768	0.141598	0.116844	0.0968933	0.164012	0.0846475	0.0987388	0.080346	MERFISH_35
OD_Immature	0.137067	0.144583	0.192581	0.259738	0.12776	0.12222	0.242343	0.119911	0.104765	0.193236	0.155321	0.136641	0.203074	0.164943	MERFISH_35
OD_Mature	0.0980162	0.128451	0.39069	0.594236	0.137025	0.122499	0.464912	0.108423	0.116391	0.486134	0.19494	0.27831	0.367804	0.201689	MERFISH_35
Astrocyte	0.176389	0.237318	0.299925	0.320563	0.177097	0.163351	0.275112	0.226635	0.318642	0.337119	0.273341	0.206482	0.319471	0.258566	MERFISH_36
Endothelial	0.219553	0.192622	0.295409	0.325649	0.190966	0.203342	0.252761	0.238227	0.326222	0.343906	0.252941	0.242118	0.331284	0.282672	MERFISH_36
Excitatory	0.322267	0.21605	0.267236	0.318506	0.307539	0.290166	0.231618	0.281045	0.278056	0.276885	0.383432	0.316175	0.286445	0.27825	MERFISH_36
Inhibitory	0.368275	0.405635	0.532022	0.502404	0.373506	0.313763	0.440763	0.346891	0.564315	0.636271	0.432063	0.393352	0.506811	0.401502	MERFISH_36
Microglia	0.11077	0.127095	0.168188	0.197486	0.125065	0.102901	0.208485	0.0997446	0.200599	0.164105	0.166813	0.113133	0.163229	0.143275	MERFISH_36
Mural_Pericyte	0.149495	0.11128	0.169966	0.149495	0.128286	0.136075	0.183839	0.131395	0.207679	0.176961	0.178242	0.123848	0.172147	0.135225	MERFISH_36
OD_Immature	0.218552	0.147688	0.201204	0.26644	0.138324	0.130221	0.202892	0.14323	0.221361	0.20291	0.153829	0.147602	0.209436	0.173896	MERFISH_36
OD_Mature	0.111754	0.125577	0.351477	0.580881	0.124134	0.127574	0.412198	0.184598	0.391827	0.432308	0.172622	0.258043	0.346863	0.195647	MERFISH_36
Astrocyte	0.141406	0.181092	0.319704	0.357672	0.171957	0.165157	0.308097	0.230546	0.339959	0.369987	0.279755	0.205068	0.349395	0.289195	MERFISH_5
Endothelial	0.206849	0.180458	0.306713	0.354351	0.168371	0.20974	0.234418	0.222259	0.340503	0.365037	0.253549	0.235519	0.352452	0.300676	MERFISH_5
Excitatory	0.266369	0.203321	0.240751	0.304415	0.271452	0.382661	0.229338	0.154377	0.257958	0.253104	0.269977	0.237041	0.273306	0.253785	MERFISH_5
Inhibitory	0.315513	0.360392	0.516119	0.48121	0.339135	0.438819	0.386094	0.250972	0.548639	0.618912	0.36452	0.313568	0.491638	0.388207	MERFISH_5
Microglia	0.104716	0.107155	0.173045	0.182555	0.119491	0.105689	0.269377	0.0999292	0.200788	0.166472	0.166541	0.108662	0.165361	0.142718	MERFISH_5
Mural_Pericyte	0.143669	0.0966816	0.143087	0.140644	0.109881	0.105168	0.14978	0.122024	0.182309	0.136737	0.17037	0.0974209	0.13708	0.107849	MERFISH_5
OD_Immature	0.139877	0.124274	0.209285	0.269977	0.132671	0.11605	0.301531	0.109447	0.230789	0.215921	0.147363	0.131422	0.218116	0.183787	MERFISH_5
OD_Mature	0.114523	0.110418	0.351483	0.596161	0.122701	0.143882	0.432599	0.133355	0.39139	0.435225	0.162622	0.242765	0.376107	0.203181	MERFISH_5
Astrocyte	0.20946	0.185989	0.312251	0.346695	0.160295	0.162247	0.290813	0.241273	0.331524	0.357313	0.273434	0.205597	0.338491	0.271537	MERFISH_6
Endothelial	0.21436	0.155226	0.267508	0.291806	0.154	0.175116	0.267826	0.157926	0.301264	0.309034	0.20946	0.196302	0.2988	0.247137	MERFISH_6
Excitatory	0.276737	0.230371	0.278095	0.354104	0.288816	0.277475	0.274995	0.194657	0.297532	0.303137	0.354836	0.284205	0.305499	0.273256	MERFISH_6
Inhibitory	0.34632	0.364274	0.502586	0.488975	0.345495	0.335211	0.259651	0.292597	0.529379	0.595882	0.423848	0.345914	0.480109	0.385246	MERFISH_6
Microglia	0.100621	0.120933	0.197289	0.205708	0.15498	0.134474	0.112958	0.110889	0.225903	0.204993	0.165886	0.128497	0.199304	0.170802	MERFISH_6
Mural_Pericyte	0.189961	0.074718	0.109667	0.105655	0.0985588	0.106415	0.128319	0.0706503	0.159675	0.0837006	0.128898	0.0689657	0.0871953	0.0727474	MERFISH_6
OD_Immature	0.139536	0.175507	0.216923	0.296221	0.133985	0.120766	0.269417	0.167486	0.239315	0.225488	0.164314	0.143021	0.225293	0.1817	MERFISH_6
OD_Mature	0.109279	0.13274	0.385131	0.592222	0.147993	0.150644	0.469148	0.17857	0.430825	0.47932	0.18229	0.266479	0.397668	0.206727	MERFISH_6
Astrocyte	0.166313	0.176655	0.324819	0.356362	0.181994	0.147974	0.31336	0.234987	0.348398	0.37744	0.288413	0.203648	0.356811	0.292994	MERFISH_7
Endothelial	0.144905	0.151972	0.263972	0.295672	0.146905	0.167135	0.19653	0.145946	0.298844	0.31155	0.212187	0.194089	0.300566	0.251723	MERFISH_7
Excitatory	0.299404	0.242819	0.337709	0.388872	0.292374	0.200077	0.323908	0.231933	0.357061	0.384132	0.359464	0.298462	0.347907	0.310489	MERFISH_7
Inhibitory	0.341609	0.368268	0.512322	0.490573	0.351067	0.233174	0.425998	0.295605	0.542103	0.609774	0.42007	0.364625	0.491242	0.397724	MERFISH_7
Microglia	0.0920853	0.0952849	0.170821	0.17633	0.124434	0.0975166	0.184689	0.104458	0.200165	0.166836	0.142091	0.0995777	0.165525	0.140898	MERFISH_7
Mural_Pericyte	0.123872	0.0707741	0.106916	0.101473	0.0848594	0.100162	0.116571	0.0632998	0.157258	0.0710302	0.137027	0.0627928	0.0765088	0.0663948	MERFISH_7
OD_Immature	0.130228	0.14407	0.212519	0.265067	0.13992	0.118261	0.306956	0.107426	0.236204	0.220958	0.155653	0.137973	0.222317	0.183884	MERFISH_7
OD_Mature	0.0738325	0.0981369	0.322642	0.588606	0.11017	0.116239	0.396039	0.165503	0.363333	0.398866	0.147665	0.207912	0.353997	0.184091	MERFISH_7
Note：RMSE refers to the Root Mean Square Error between the cell type composition in the ground truth and the composition predicted by each integration method.

## Sheet: Sheet10
		Table S10: The JS of each integration method for predicting the spatial distribution of each cell type across 30 MERFISH datasets
cell type	CellMap	RCTD	Cell2location	Tangram	Seurat	Stereoscope	CARD	SpatialDWLS	DestVI	Redeconve	CytoSPACE	SpatialDecon	NovoSpaRc	SpaOTsc	Dataset
Astrocyte	0.198288	0.452249	0.640003	0.766172	0.32266	0.345285	0.623709	0.43134	0.560518	0.458861	0.416572	0.470729	0.666355	0.476101	MERFISH_1
Endothelial	0.293711	0.411513	0.665383	0.736544	0.354456	0.337434	0.56197	0.344952	0.481491	0.424562	0.415899	0.412399	0.695484	0.473785	MERFISH_1
Excitatory	0.532115	0.480587	0.714744	0.64957	0.621797	0.595861	0.454447	0.421198	0.672587	0.454611	0.607084	0.647092	0.731696	0.680722	MERFISH_1
Inhibitory	0.356279	0.247536	0.472512	0.579058	0.294849	0.356285	0.255343	0.237047	0.448108	0.350173	0.403864	0.365351	0.52362	0.401329	MERFISH_1
Microglia	0.356274	0.587353	0.774603	0.592483	0.616925	0.401943	0.732593	0.426538	0.656853	0.682702	0.608966	0.669629	0.786769	0.709762	MERFISH_1
Mural_Pericyte	0.508058	0.627927	0.789402	0.634085	0.599705	0.615823	0.695731	0.519734	0.746609	0.658447	0.575365	0.67866	0.79952	0.703047	MERFISH_1
OD_Immature	0.285748	0.562746	0.746639	0.71933	0.533808	0.389995	0.702993	0.448327	0.646997	0.552576	0.447881	0.487285	0.760151	0.686519	MERFISH_1
OD_Mature	0.12335	0.17551	0.533231	0.595438	0.165553	0.252283	0.415383	0.145564	0.459441	0.442877	0.34991	0.184909	0.591862	0.391449	MERFISH_1
Astrocyte	0.263832	0.540904	0.683357	0.677739	0.402863	0.346206	0.632804	0.498823	0.702624	0.512028	0.452591	0.543217	0.703821	0.554363	MERFISH_12
Endothelial	0.322845	0.451048	0.662984	0.722701	0.364868	0.360914	0.560411	0.488242	0.707096	0.500721	0.48024	0.433768	0.693237	0.482621	MERFISH_12
Excitatory	0.627566	0.617659	0.767267	0.708101	0.697918	0.6985	0.689536	0.650044	0.779629	0.620594	0.67856	0.744338	0.775318	0.739016	MERFISH_12
Inhibitory	0.361291	0.296889	0.443672	0.514675	0.268844	0.290563	0.271555	0.29002	0.520453	0.413111	0.410845	0.35802	0.497323	0.353842	MERFISH_12
Microglia	0.300295	0.633317	0.765294	0.624971	0.594849	0.39967	0.711536	0.49422	0.783538	0.671334	0.608391	0.579128	0.781767	0.719828	MERFISH_12
Mural_Pericyte	0.682513	0.740165	0.810945	0.641755	0.73047	0.722223	0.745637	0.65279	0.818332	0.753802	0.689644	0.751935	0.817287	0.771877	MERFISH_12
OD_Immature	0.400517	0.585983	0.748538	0.696898	0.557261	0.428929	0.699719	0.512409	0.769045	0.467521	0.456449	0.538948	0.765606	0.691955	MERFISH_12
OD_Mature	0.118511	0.215501	0.506508	0.583623	0.191631	0.248874	0.57987	0.209551	0.612923	0.594818	0.262096	0.173005	0.563181	0.38313	MERFISH_12
Astrocyte	0.245293	0.476898	0.654452	0.679033	0.381884	0.326485	0.606612	0.449735	0.67639	0.446846	0.396159	0.489315	0.682407	0.507681	MERFISH_13
Endothelial	0.303549	0.399675	0.649998	0.745665	0.348367	0.358162	0.538144	0.365271	0.696933	0.48865	0.482191	0.42305	0.683064	0.462226	MERFISH_13
Excitatory	0.431119	0.412442	0.687398	0.595714	0.516271	0.439437	0.529898	0.449943	0.714659	0.404739	0.522119	0.634465	0.701153	0.627072	MERFISH_13
Inhibitory	0.334556	0.248007	0.503063	0.491842	0.271507	0.238257	0.308167	0.249248	0.569289	0.342581	0.424772	0.406682	0.556753	0.417815	MERFISH_13
Microglia	0.344805	0.574156	0.773292	0.634766	0.564757	0.37135	0.718935	0.390411	0.79072	0.675613	0.577041	0.569852	0.790698	0.71633	MERFISH_13
Mural_Pericyte	0.435075	0.551895	0.761917	0.524927	0.504526	0.522333	0.585759	0.481866	0.792948	0.610912	0.542307	0.595808	0.787449	0.628855	MERFISH_13
OD_Immature	0.341117	0.546746	0.757321	0.659101	0.545112	0.481467	0.710374	0.429519	0.779417	0.417834	0.425555	0.530784	0.774964	0.699783	MERFISH_13
OD_Mature	0.121326	0.200893	0.516599	0.569442	0.162203	0.246453	0.397474	0.140982	0.622642	0.39768	0.205436	0.15784	0.598014	0.386704	MERFISH_13
Astrocyte	0.256159	0.472861	0.669821	0.673035	0.42563	0.337316	0.615055	0.456144	0.692445	0.472002	0.429442	0.510164	0.69464	0.527734	MERFISH_14
Endothelial	0.336154	0.396965	0.646635	0.727566	0.359009	0.342158	0.530947	0.46196	0.700506	0.473156	0.472888	0.414186	0.677346	0.459033	MERFISH_14
Excitatory	0.538594	0.58977	0.738282	0.643941	0.61634	0.616471	0.621692	0.539232	0.755654	0.510598	0.627915	0.704381	0.748538	0.696312	MERFISH_14
Inhibitory	0.339518	0.287964	0.468426	0.506587	0.258488	0.248778	0.284607	0.229091	0.544935	0.352	0.406308	0.375053	0.522416	0.376009	MERFISH_14
Microglia	0.359811	0.58438	0.77153	0.627458	0.516312	0.381784	0.723601	0.388943	0.792165	0.685638	0.618958	0.576852	0.78953	0.713583	MERFISH_14
Mural_Pericyte	0.474485	0.550462	0.759642	0.561859	0.547712	0.557345	0.608086	0.555869	0.788658	0.633347	0.524997	0.607581	0.783255	0.632208	MERFISH_14
OD_Immature	0.404431	0.555434	0.763976	0.689931	0.569575	0.525977	0.71697	0.442722	0.784991	0.421102	0.483491	0.562793	0.778734	0.708692	MERFISH_14
OD_Mature	0.142745	0.2058	0.505745	0.567247	0.185845	0.230871	0.386191	0.182957	0.616838	0.389906	0.210661	0.165958	0.560703	0.384187	MERFISH_14
Astrocyte	0.35996	0.480219	0.676169	0.682496	0.400718	0.368849	0.628333	0.4946	0.537011	0.499595	0.435858	0.530045	0.70213	0.532697	MERFISH_15
Endothelial	0.369112	0.438783	0.656836	0.730155	0.379472	0.397407	0.588227	0.365572	0.490451	0.536899	0.50884	0.454522	0.685844	0.481825	MERFISH_15
Excitatory	0.516025	0.548937	0.70722	0.656964	0.586065	0.527094	0.585604	0.526615	0.646969	0.488958	0.608253	0.662799	0.716975	0.657303	MERFISH_15
Inhibitory	0.366831	0.318858	0.494978	0.529352	0.307547	0.290515	0.331036	0.306899	0.395599	0.416128	0.450791	0.421056	0.544487	0.415743	MERFISH_15
Microglia	0.455226	0.619286	0.776605	0.645461	0.57882	0.421295	0.735869	0.484095	0.667633	0.692686	0.620054	0.605003	0.793107	0.719769	MERFISH_15
Mural_Pericyte	0.461219	0.564782	0.761349	0.568321	0.532193	0.542528	0.608843	0.44281	0.655784	0.630971	0.549702	0.601862	0.785386	0.633456	MERFISH_15
OD_Immature	0.472419	0.57766	0.753927	0.683085	0.583067	0.55108	0.713496	0.497803	0.653955	0.48237	0.478532	0.563555	0.769316	0.695886	MERFISH_15
OD_Mature	0.166176	0.223247	0.505809	0.566699	0.196147	0.255611	0.402368	0.182272	0.449427	0.413523	0.233652	0.189891	0.566122	0.380062	MERFISH_15
Astrocyte	0.336771	0.537174	0.674878	0.76808	0.4122	0.418967	0.647104	0.580316	0.689658	0.59956	0.481766	0.542642	0.692438	0.536292	MERFISH_16
Endothelial	0.410371	0.51486	0.682722	0.744247	0.479419	0.403104	0.608458	0.511077	0.710912	0.509679	0.545103	0.491386	0.70745	0.542179	MERFISH_16
Excitatory	0.648625	0.644184	0.729382	0.725958	0.679637	0.641163	0.698621	0.627057	0.745581	0.661076	0.676083	0.701818	0.736362	0.702703	MERFISH_16
Inhibitory	0.524218	0.417857	0.459529	0.635421	0.381516	0.376276	0.355958	0.5457	0.512264	0.689404	0.578775	0.410443	0.492973	0.401314	MERFISH_16
Microglia	0.413342	0.676167	0.782568	0.605875	0.636459	0.426606	0.722867	0.641196	0.792816	0.67816	0.657503	0.674191	0.791938	0.735162	MERFISH_16
Mural_Pericyte	0.505256	0.613301	0.777399	0.615687	0.561752	0.53097	0.631357	0.518562	0.799357	0.596152	0.550954	0.647914	0.790695	0.678205	MERFISH_16
OD_Immature	0.428355	0.63847	0.758857	0.709996	0.556165	0.548651	0.712876	0.646583	0.77548	0.585872	0.559148	0.598564	0.769109	0.699888	MERFISH_16
OD_Mature	0.17321	0.272842	0.575509	0.626756	0.2399	0.347537	0.529684	0.176526	0.653218	0.508147	0.363451	0.235991	0.628956	0.44199	MERFISH_16
Astrocyte	0.230805	0.449975	0.657679	0.756285	0.369011	0.319041	0.621397	0.410325	0.690974	0.518281	0.381774	0.485693	0.681331	0.491409	MERFISH_17
Endothelial	0.424091	0.388753	0.65768	0.723825	0.336944	0.33937	0.583288	0.336252	0.705388	0.453194	0.425134	0.41128	0.679958	0.450848	MERFISH_17
Excitatory	0.42441	0.396764	0.67716	0.606967	0.52893	0.383306	0.534996	0.329111	0.714055	0.380911	0.521842	0.600678	0.690427	0.626128	MERFISH_17
Inhibitory	0.328735	0.231725	0.494291	0.552672	0.272863	0.224115	0.264246	0.211322	0.575885	0.363639	0.420144	0.407486	0.540306	0.41644	MERFISH_17
Microglia	0.378289	0.599654	0.780738	0.603133	0.64483	0.38039	0.753231	0.404256	0.797822	0.674112	0.571274	0.637002	0.792882	0.721659	MERFISH_17
Mural_Pericyte	0.555863	0.585541	0.782152	0.641977	0.561006	0.593928	0.676045	0.563718	0.803613	0.663776	0.549397	0.662252	0.792477	0.665731	MERFISH_17
OD_Immature	0.295415	0.523953	0.751295	0.711462	0.467489	0.410478	0.704662	0.399922	0.782778	0.330471	0.452447	0.511928	0.76709	0.684008	MERFISH_17
OD_Mature	0.135867	0.186755	0.505288	0.574351	0.184776	0.222663	0.177908	0.138848	0.618065	0.182059	0.19894	0.169572	0.550435	0.361374	MERFISH_17
Astrocyte	0.232702	0.468803	0.656173	0.740958	0.36197	0.335931	0.635916	0.410985	0.683627	0.52045	0.401678	0.494894	0.681268	0.498119	MERFISH_18
Endothelial	0.322593	0.379973	0.632189	0.727993	0.333854	0.338549	0.56954	0.41001	0.681661	0.474651	0.442218	0.400983	0.657178	0.434942	MERFISH_18
Excitatory	0.519471	0.498378	0.722148	0.660879	0.63795	0.517366	0.571925	0.451173	0.745279	0.451838	0.61179	0.666536	0.735818	0.691336	MERFISH_18
Inhibitory	0.3258	0.252502	0.469203	0.558719	0.310452	0.240587	0.258736	0.226036	0.54396	0.382167	0.392331	0.382191	0.519985	0.394305	MERFISH_18
Microglia	0.329944	0.586966	0.771429	0.601844	0.599094	0.358198	0.733473	0.40281	0.790571	0.635294	0.573263	0.611111	0.785704	0.708261	MERFISH_18
Mural_Pericyte	0.59785	0.64733	0.792028	0.602729	0.596912	0.653084	0.717899	0.646144	0.810818	0.709636	0.609007	0.697152	0.801142	0.702049	MERFISH_18
OD_Immature	0.266592	0.593769	0.759093	0.691874	0.552217	0.49992	0.717627	0.466062	0.781933	0.390143	0.430415	0.56656	0.771487	0.697605	MERFISH_18
OD_Mature	0.126689	0.205736	0.530041	0.595764	0.187398	0.272604	0.200517	0.128142	0.632055	0.210838	0.212918	0.182659	0.584988	0.395926	MERFISH_18
Astrocyte	0.270518	0.534219	0.674722	0.750159	0.364334	0.358739	0.645256	0.464879	0.703355	0.561961	0.428445	0.522846	0.69255	0.513257	MERFISH_19
Endothelial	0.433879	0.418532	0.678315	0.691191	0.340943	0.363384	0.635937	0.357216	0.722412	0.539697	0.436043	0.465496	0.697029	0.483647	MERFISH_19
Excitatory	0.540597	0.513423	0.710382	0.662899	0.629479	0.516577	0.588191	0.466309	0.73285	0.493457	0.614375	0.6631	0.721208	0.674872	MERFISH_19
Inhibitory	0.386307	0.279869	0.470435	0.577842	0.303346	0.252253	0.287126	0.241523	0.537133	0.44254	0.46975	0.413048	0.510408	0.396592	MERFISH_19
Microglia	0.422148	0.613448	0.774295	0.564543	0.663827	0.444506	0.725398	0.451776	0.792321	0.588211	0.562605	0.595953	0.78773	0.714493	MERFISH_19
Mural_Pericyte	0.594527	0.612685	0.784464	0.663571	0.578573	0.635969	0.704739	0.567651	0.805103	0.701156	0.565255	0.684661	0.793972	0.682599	MERFISH_19
OD_Immature	0.364323	0.593238	0.758662	0.725276	0.577425	0.555581	0.715301	0.48827	0.784105	0.422948	0.479951	0.585901	0.769034	0.694528	MERFISH_19
OD_Mature	0.146445	0.186162	0.50699	0.581039	0.179091	0.232745	0.171524	0.161362	0.619429	0.15856	0.223357	0.181207	0.557538	0.367673	MERFISH_19
Astrocyte	0.153218	0.451309	0.653747	0.75795	0.392683	0.34545	0.615841	0.426829	0.681215	0.465562	0.40446	0.484935	0.676313	0.502726	MERFISH_2
Endothelial	0.260632	0.358741	0.614755	0.7507	0.334378	0.332933	0.498959	0.318208	0.675257	0.4279	0.435381	0.364841	0.643155	0.422859	MERFISH_2
Excitatory	0.485988	0.382367	0.70199	0.616139	0.605616	0.537526	0.489913	0.370069	0.734334	0.359382	0.587591	0.619585	0.716617	0.667659	MERFISH_2
Inhibitory	0.334922	0.217673	0.488769	0.562694	0.313603	0.342702	0.249668	0.207591	0.564985	0.295214	0.403024	0.38267	0.53558	0.42241	MERFISH_2
Microglia	0.35229	0.558382	0.769201	0.58788	0.583281	0.399473	0.718843	0.418316	0.790041	0.636611	0.540594	0.600059	0.782964	0.702457	MERFISH_2
Mural_Pericyte	0.557586	0.680428	0.800987	0.634085	0.6517	0.684434	0.726254	0.610668	0.814688	0.715283	0.65748	0.714045	0.809249	0.735253	MERFISH_2
OD_Immature	0.23576	0.551787	0.740216	0.724582	0.553588	0.397961	0.674772	0.449679	0.762653	0.43472	0.428056	0.4962	0.755698	0.681594	MERFISH_2
OD_Mature	0.123682	0.200058	0.538721	0.600151	0.184198	0.269534	0.2419	0.129224	0.630362	0.235533	0.20368	0.192355	0.578613	0.413313	MERFISH_2
Astrocyte	0.270362	0.488762	0.643193	0.761479	0.380816	0.310446	0.627731	0.393904	0.667832	0.527931	0.429072	0.505754	0.665351	0.498212	MERFISH_20
Endothelial	0.327642	0.461642	0.661756	0.745962	0.414893	0.332705	0.610423	0.536111	0.699042	0.486709	0.484605	0.441745	0.68855	0.49945	MERFISH_20
Excitatory	0.467656	0.417227	0.695134	0.651156	0.574974	0.523282	0.543972	0.368893	0.723361	0.455864	0.547428	0.636123	0.707168	0.650157	MERFISH_20
Inhibitory	0.323309	0.25168	0.488154	0.561018	0.294665	0.25767	0.268056	0.248168	0.562521	0.451426	0.441103	0.400955	0.535504	0.416576	MERFISH_20
Microglia	0.345214	0.654755	0.769266	0.598249	0.675556	0.409008	0.709307	0.52809	0.784696	0.62888	0.615769	0.619839	0.782325	0.728302	MERFISH_20
Mural_Pericyte	0.474171	0.624759	0.78096	0.683741	0.616963	0.541612	0.66013	0.566662	0.802198	0.619328	0.553556	0.66038	0.792433	0.683472	MERFISH_20
OD_Immature	0.315212	0.565112	0.745724	0.710091	0.542157	0.420657	0.700473	0.509754	0.772252	0.437562	0.495008	0.502149	0.763152	0.690626	MERFISH_20
OD_Mature	0.168838	0.236106	0.555751	0.615971	0.207806	0.277053	0.310312	0.169913	0.648903	0.259229	0.346319	0.193235	0.600193	0.435137	MERFISH_20
Astrocyte	0.236578	0.53077	0.676416	0.755094	0.393436	0.376044	0.651068	0.470031	0.710999	0.577067	0.428925	0.53557	0.693363	0.52477	MERFISH_21
Endothelial	0.322655	0.455994	0.666288	0.731971	0.343395	0.348775	0.629338	0.364976	0.717486	0.529275	0.456094	0.436495	0.690181	0.473432	MERFISH_21
Excitatory	0.496593	0.44617	0.690163	0.66951	0.600082	0.505717	0.535337	0.425333	0.72127	0.478355	0.586692	0.622969	0.700181	0.646132	MERFISH_21
Inhibitory	0.379986	0.290009	0.487722	0.584243	0.34878	0.272358	0.285772	0.282315	0.562146	0.490374	0.466765	0.413286	0.528751	0.416565	MERFISH_21
Microglia	0.324481	0.638651	0.765094	0.591389	0.640368	0.41317	0.701403	0.501393	0.787001	0.594384	0.591176	0.595415	0.778916	0.707733	MERFISH_21
Mural_Pericyte	0.608965	0.703084	0.804554	0.599138	0.619322	0.675122	0.738533	0.618421	0.817591	0.72403	0.639404	0.726905	0.813954	0.740634	MERFISH_21
OD_Immature	0.350035	0.62131	0.752935	0.711625	0.520206	0.466641	0.723099	0.477832	0.781002	0.457922	0.487478	0.530916	0.765441	0.68583	MERFISH_21
OD_Mature	0.133373	0.214139	0.521591	0.594259	0.189923	0.256951	0.233659	0.133234	0.639419	0.21004	0.264327	0.180963	0.577381	0.379829	MERFISH_21
Astrocyte	0.273944	0.477837	0.662567	0.771859	0.416586	0.345715	0.637553	0.503771	0.685154	0.551673	0.430932	0.519459	0.68035	0.514237	MERFISH_22
Endothelial	0.400258	0.423788	0.651616	0.741751	0.371078	0.344998	0.618451	0.395502	0.690742	0.529524	0.47657	0.432336	0.675294	0.477593	MERFISH_22
Excitatory	0.505333	0.523203	0.710622	0.667575	0.619735	0.578317	0.556976	0.456282	0.732061	0.465706	0.580427	0.656721	0.718809	0.669052	MERFISH_22
Inhibitory	0.382517	0.29416	0.498919	0.583592	0.355098	0.293622	0.293714	0.271924	0.566498	0.485488	0.444747	0.425746	0.538761	0.43027	MERFISH_22
Microglia	0.362843	0.653732	0.772285	0.608789	0.678051	0.421534	0.71823	0.564713	0.785646	0.620093	0.624447	0.602795	0.784409	0.729561	MERFISH_22
Mural_Pericyte	0.659673	0.690507	0.801642	0.637632	0.727196	0.677133	0.736219	0.622812	0.813495	0.719072	0.653513	0.720512	0.807822	0.736542	MERFISH_22
OD_Immature	0.322974	0.5501	0.740347	0.723001	0.550791	0.416181	0.695384	0.473802	0.762988	0.406462	0.456965	0.526991	0.755021	0.671037	MERFISH_22
OD_Mature	0.14692	0.234051	0.535437	0.601106	0.208056	0.256757	0.259394	0.20845	0.628564	0.251019	0.302368	0.20493	0.578464	0.402958	MERFISH_22
Astrocyte	0.217485	0.470272	0.649111	0.755752	0.354159	0.345355	0.626271	0.452191	0.359052	0.511144	0.401525	0.488108	0.674504	0.48958	MERFISH_23
Endothelial	0.296818	0.399206	0.66076	0.697432	0.321042	0.334654	0.567215	0.323691	0.34084	0.450059	0.43307	0.406984	0.688546	0.458519	MERFISH_23
Excitatory	0.471819	0.451753	0.702219	0.605285	0.596771	0.532404	0.503939	0.408194	0.515786	0.420566	0.576285	0.628634	0.722619	0.669553	MERFISH_23
Inhibitory	0.319368	0.244192	0.45662	0.562401	0.277049	0.323942	0.245082	0.211106	0.232529	0.350146	0.365092	0.354796	0.505114	0.386339	MERFISH_23
Microglia	0.311116	0.55733	0.766888	0.588811	0.539554	0.372108	0.707138	0.373752	0.378063	0.620286	0.567608	0.612277	0.781171	0.689878	MERFISH_23
Mural_Pericyte	0.623666	0.698811	0.805889	0.595733	0.688691	0.701707	0.749785	0.634453	0.702887	0.739143	0.640086	0.732734	0.810778	0.738706	MERFISH_23
OD_Immature	0.300639	0.55641	0.743098	0.678757	0.514037	0.437765	0.679515	0.432597	0.409179	0.330853	0.430918	0.507007	0.759745	0.675534	MERFISH_23
OD_Mature	0.137805	0.220355	0.543112	0.603942	0.192731	0.270085	0.268284	0.160539	0.262634	0.23258	0.251933	0.199198	0.601676	0.408825	MERFISH_23
Astrocyte	0.258342	0.476626	0.656699	0.743647	0.41329	0.367487	0.6231	0.446591	0.689384	0.519085	0.4257	0.49401	0.680847	0.49858	MERFISH_24
Endothelial	0.319122	0.423375	0.659584	0.70507	0.349694	0.352128	0.59049	0.314604	0.708539	0.470514	0.4222	0.42485	0.684956	0.461247	MERFISH_24
Excitatory	0.448945	0.375738	0.684754	0.627388	0.552271	0.468738	0.520665	0.321868	0.715317	0.412782	0.538849	0.62166	0.709555	0.641779	MERFISH_24
Inhibitory	0.341384	0.232778	0.481877	0.571095	0.282871	0.363694	0.267563	0.21326	0.557556	0.373759	0.423611	0.399688	0.523545	0.407357	MERFISH_24
Microglia	0.354784	0.586386	0.770062	0.587294	0.604049	0.436951	0.738952	0.408547	0.791298	0.639703	0.614113	0.625906	0.783687	0.706407	MERFISH_24
Mural_Pericyte	0.601083	0.68711	0.80306	0.684322	0.677655	0.699116	0.743165	0.582056	0.815602	0.735147	0.61328	0.728534	0.810969	0.734452	MERFISH_24
OD_Immature	0.32516	0.571772	0.747306	0.689753	0.527362	0.497611	0.704789	0.437609	0.773971	0.373064	0.469068	0.531903	0.7629	0.684273	MERFISH_24
OD_Mature	0.138237	0.218676	0.517327	0.586807	0.179314	0.262976	0.202382	0.170533	0.620892	0.213	0.273982	0.199441	0.57274	0.391484	MERFISH_24
Astrocyte	0.232138	0.502149	0.662529	0.74473	0.364973	0.383253	0.642312	0.459439	0.690791	0.542593	0.423528	0.509545	0.689266	0.49827	MERFISH_25
Endothelial	0.311866	0.396138	0.663139	0.707653	0.330876	0.344661	0.5987	0.358998	0.705391	0.478024	0.422412	0.423351	0.685714	0.45149	MERFISH_25
Excitatory	0.589904	0.546184	0.737806	0.678414	0.659619	0.633867	0.575839	0.494914	0.757689	0.498366	0.632042	0.692619	0.747554	0.706337	MERFISH_25
Inhibitory	0.372546	0.285331	0.464192	0.585749	0.288844	0.379706	0.260293	0.247329	0.541579	0.430957	0.411539	0.383158	0.515812	0.386207	MERFISH_25
Microglia	0.343764	0.624051	0.774589	0.589874	0.559206	0.409575	0.732802	0.45575	0.792278	0.666343	0.610923	0.662348	0.787194	0.705151	MERFISH_25
Mural_Pericyte	0.617276	0.701078	0.806289	0.716208	0.664998	0.700365	0.752885	0.625149	0.817153	0.743866	0.656442	0.73982	0.812432	0.74455	MERFISH_25
OD_Immature	0.341744	0.566602	0.740828	0.701236	0.467131	0.486868	0.686226	0.456871	0.766392	0.420306	0.454469	0.520945	0.754536	0.673453	MERFISH_25
OD_Mature	0.1441	0.21794	0.512384	0.576267	0.182474	0.255508	0.338416	0.194514	0.607685	0.300245	0.262196	0.209465	0.56308	0.375838	MERFISH_25
Astrocyte	0.221649	0.475667	0.664967	0.724828	0.367397	0.334445	0.644011	0.445411	0.696361	0.550694	0.380667	0.488998	0.691599	0.495803	MERFISH_26
Endothelial	0.338181	0.447603	0.681962	0.66329	0.325348	0.348155	0.612879	0.389962	0.726924	0.45361	0.42503	0.444006	0.704488	0.470821	MERFISH_26
Excitatory	0.359205	0.30901	0.60231	0.649881	0.443074	0.302399	0.440006	0.278663	0.6499	0.339196	0.465641	0.526657	0.625238	0.54201	MERFISH_26
Inhibitory	0.378106	0.262835	0.521699	0.588599	0.307221	0.250931	0.291011	0.258431	0.581142	0.432062	0.480301	0.448382	0.558131	0.451441	MERFISH_26
Microglia	0.329697	0.632513	0.784548	0.605104	0.547395	0.346856	0.758552	0.438582	0.798581	0.705525	0.578389	0.680917	0.794201	0.715648	MERFISH_26
Mural_Pericyte	0.682397	0.744101	0.81425	0.692152	0.706759	0.732653	0.770622	0.673832	0.823656	0.764314	0.689512	0.758072	0.819122	0.772825	MERFISH_26
OD_Immature	0.322376	0.605427	0.759865	0.708329	0.503028	0.459153	0.722457	0.426483	0.784109	0.405364	0.435071	0.540055	0.774103	0.694396	MERFISH_26
OD_Mature	0.119368	0.212072	0.513581	0.593265	0.138718	0.214995	0.242199	0.128969	0.621039	0.245104	0.249577	0.177046	0.560558	0.359641	MERFISH_26
Astrocyte	0.290414	0.445988	0.660026	0.696125	0.345398	0.328327	0.600347	0.416745	0.684384	0.450905	0.41529	0.494789	0.688315	0.50396	MERFISH_28
Endothelial	0.265173	0.371232	0.651138	0.702998	0.31292	0.320775	0.553067	0.362607	0.704372	0.476129	0.412873	0.386355	0.688339	0.433557	MERFISH_28
Excitatory	0.471387	0.509753	0.693994	0.61348	0.581938	0.446647	0.549193	0.492953	0.724699	0.44493	0.564908	0.636343	0.709373	0.64087	MERFISH_28
Inhibitory	0.369756	0.269181	0.491565	0.520833	0.306143	0.231632	0.297383	0.264778	0.561913	0.356306	0.438054	0.398513	0.547561	0.40432	MERFISH_28
Microglia	0.343352	0.588727	0.768281	0.629158	0.52571	0.350525	0.715311	0.392191	0.790931	0.660882	0.589394	0.541091	0.788299	0.712401	MERFISH_28
Mural_Pericyte	0.585929	0.683182	0.804101	0.636658	0.699992	0.690378	0.723971	0.570899	0.816772	0.733236	0.636414	0.712544	0.813915	0.745439	MERFISH_28
OD_Immature	0.376559	0.54282	0.753756	0.68478	0.597753	0.485573	0.708215	0.418209	0.772419	0.418824	0.480342	0.533139	0.772302	0.696694	MERFISH_28
OD_Mature	0.121781	0.184093	0.494724	0.567281	0.166573	0.214809	0.374175	0.141505	0.605657	0.353543	0.209131	0.164633	0.576563	0.363354	MERFISH_28
Astrocyte	0.300903	0.510893	0.672701	0.688697	0.393944	0.360464	0.633684	0.457002	0.695761	0.486614	0.40906	0.501928	0.698114	0.521909	MERFISH_29
Endothelial	0.304467	0.442166	0.677825	0.68612	0.328668	0.35408	0.589729	0.364816	0.719303	0.50328	0.411479	0.430855	0.710832	0.470889	MERFISH_29
Excitatory	0.372411	0.394625	0.633746	0.633975	0.467782	0.38485	0.524597	0.431424	0.663888	0.421056	0.497752	0.57695	0.639687	0.564337	MERFISH_29
Inhibitory	0.333639	0.295169	0.498152	0.542317	0.298603	0.268386	0.343111	0.301729	0.553674	0.428328	0.487481	0.421471	0.541581	0.421883	MERFISH_29
Microglia	0.456998	0.658219	0.780971	0.654825	0.585044	0.493618	0.731129	0.466408	0.798806	0.660015	0.649255	0.607171	0.79644	0.738025	MERFISH_29
Mural_Pericyte	0.584752	0.692023	0.804121	0.604519	0.628166	0.680684	0.710298	0.57114	0.818109	0.719696	0.619823	0.71947	0.813702	0.735878	MERFISH_29
OD_Immature	0.3615	0.578225	0.754521	0.680374	0.501192	0.513649	0.716623	0.445894	0.776447	0.43633	0.471789	0.536664	0.773268	0.691514	MERFISH_29
OD_Mature	0.142415	0.225077	0.53944	0.596472	0.174357	0.245266	0.259347	0.163321	0.639546	0.268147	0.22117	0.169485	0.603188	0.401435	MERFISH_29
Astrocyte	0.207077	0.495084	0.648814	0.756275	0.363667	0.34581	0.616639	0.42228	0.677068	0.473168	0.432257	0.484609	0.672852	0.49397	MERFISH_3
Endothelial	0.30583	0.416544	0.649994	0.737919	0.336571	0.338087	0.512822	0.323599	0.696482	0.405747	0.430595	0.398745	0.680165	0.463262	MERFISH_3
Excitatory	0.494062	0.3754	0.708279	0.595667	0.607924	0.557246	0.473446	0.35377	0.737443	0.368772	0.598748	0.624433	0.723017	0.676749	MERFISH_3
Inhibitory	0.33154	0.230797	0.447574	0.564696	0.285107	0.313698	0.230382	0.198441	0.531363	0.296948	0.394483	0.336377	0.501945	0.379389	MERFISH_3
Microglia	0.317286	0.572543	0.77691	0.580145	0.583026	0.389739	0.729751	0.400838	0.793141	0.673038	0.629003	0.646857	0.789989	0.710673	MERFISH_3
Mural_Pericyte	0.594452	0.65621	0.801221	0.598765	0.661974	0.673847	0.724253	0.605149	0.811971	0.697469	0.63245	0.714082	0.808073	0.723886	MERFISH_3
OD_Immature	0.29371	0.57573	0.742013	0.743842	0.571395	0.356214	0.686277	0.428199	0.763973	0.460192	0.416571	0.48236	0.758763	0.680822	MERFISH_3
OD_Mature	0.126069	0.174422	0.561224	0.619536	0.173408	0.281322	0.40461	0.16036	0.654353	0.409265	0.401266	0.198697	0.617857	0.426135	MERFISH_3
Astrocyte	0.266455	0.463764	0.667188	0.641483	0.381584	0.34523	0.61935	0.403	0.697515	0.448903	0.396937	0.496873	0.699186	0.509008	MERFISH_30
Endothelial	0.337726	0.438636	0.651879	0.725222	0.339673	0.375099	0.59194	0.570936	0.698188	0.52416	0.460528	0.421577	0.684596	0.456702	MERFISH_30
Excitatory	0.448037	0.447306	0.683255	0.626121	0.547165	0.443679	0.585092	0.487894	0.714635	0.473469	0.549828	0.634237	0.695114	0.623374	MERFISH_30
Inhibitory	0.361824	0.276962	0.501355	0.529269	0.285645	0.270182	0.342058	0.287623	0.569288	0.41763	0.468302	0.41845	0.548737	0.419037	MERFISH_30
Microglia	0.437434	0.63193	0.779575	0.636578	0.587544	0.430024	0.747807	0.444543	0.797881	0.699957	0.608809	0.612191	0.794222	0.724693	MERFISH_30
Mural_Pericyte	0.52215	0.608923	0.775567	0.537352	0.534972	0.598157	0.649476	0.471203	0.799674	0.675408	0.567937	0.637048	0.796764	0.660876	MERFISH_30
OD_Immature	0.439664	0.598715	0.760867	0.693631	0.535879	0.570916	0.735359	0.526734	0.780535	0.47476	0.474966	0.569361	0.777951	0.705021	MERFISH_30
OD_Mature	0.144004	0.221999	0.500619	0.568725	0.187879	0.22698	0.360046	0.302025	0.606091	0.364353	0.229242	0.197288	0.555113	0.370752	MERFISH_30
Astrocyte	0.269102	0.473093	0.65686	0.683565	0.368144	0.344286	0.621668	0.437721	0.68295	0.478081	0.419203	0.496417	0.682417	0.506371	MERFISH_31
Endothelial	0.357758	0.414175	0.656801	0.707321	0.34691	0.34616	0.587759	0.56614	0.706783	0.526582	0.455887	0.418319	0.686975	0.457912	MERFISH_31
Excitatory	0.48254	0.47407	0.693976	0.628965	0.558122	0.458618	0.563907	0.504455	0.717094	0.446004	0.576544	0.650687	0.702281	0.638017	MERFISH_31
Inhibitory	0.379203	0.276808	0.504125	0.533254	0.316684	0.263871	0.323771	0.278996	0.572623	0.416872	0.478547	0.42603	0.548654	0.425527	MERFISH_31
Microglia	0.370047	0.59428	0.77179	0.612406	0.557135	0.393095	0.699449	0.400952	0.788509	0.636846	0.575145	0.582342	0.789169	0.717999	MERFISH_31
Mural_Pericyte	0.645162	0.688888	0.798161	0.608602	0.692591	0.67971	0.706935	0.591379	0.812878	0.715222	0.665184	0.70675	0.809049	0.734776	MERFISH_31
OD_Immature	0.404183	0.559987	0.752865	0.667483	0.546104	0.513488	0.710896	0.488454	0.772064	0.483276	0.471545	0.538737	0.769375	0.697028	MERFISH_31
OD_Mature	0.134992	0.220449	0.505177	0.583033	0.178956	0.25411	0.403165	0.262463	0.60836	0.376548	0.218873	0.174198	0.547106	0.384042	MERFISH_31
Astrocyte	0.258446	0.458427	0.659824	0.669183	0.392155	0.324022	0.613702	0.449096	0.686666	0.44903	0.410811	0.497558	0.687119	0.513315	MERFISH_32
Endothelial	0.306607	0.40791	0.660528	0.719137	0.317082	0.341753	0.566318	0.511448	0.71006	0.492359	0.409764	0.417283	0.69511	0.446831	MERFISH_32
Excitatory	0.511034	0.507915	0.707437	0.622586	0.587119	0.48132	0.581658	0.516992	0.729749	0.479731	0.580494	0.663218	0.723694	0.66231	MERFISH_32
Inhibitory	0.363443	0.27577	0.472176	0.493291	0.28276	0.243148	0.287768	0.268091	0.541388	0.370108	0.407334	0.380096	0.528764	0.385269	MERFISH_32
Microglia	0.345674	0.574453	0.763947	0.607178	0.518779	0.389822	0.697373	0.325268	0.78838	0.653409	0.564832	0.558194	0.78482	0.705038	MERFISH_32
Mural_Pericyte	0.700713	0.727768	0.808269	0.638342	0.725029	0.722438	0.735767	0.665215	0.819209	0.748639	0.671218	0.746504	0.815152	0.755744	MERFISH_32
OD_Immature	0.368794	0.547485	0.748955	0.66061	0.539806	0.455092	0.688964	0.429416	0.771744	0.395007	0.45748	0.517947	0.768093	0.688714	MERFISH_32
OD_Mature	0.134004	0.221856	0.511762	0.564423	0.185794	0.249959	0.348711	0.208619	0.616889	0.322461	0.229016	0.181412	0.592169	0.382599	MERFISH_32
Astrocyte	0.385015	0.473738	0.676056	0.669003	0.404695	0.378993	0.624937	0.480132	0.70166	0.505459	0.422311	0.520217	0.700859	0.522463	MERFISH_33
Endothelial	0.373493	0.487021	0.661615	0.720173	0.369714	0.386559	0.568434	0.362535	0.70901	0.494505	0.453259	0.447294	0.692082	0.473609	MERFISH_33
Excitatory	0.484743	0.492696	0.697762	0.640934	0.564504	0.459665	0.599681	0.516471	0.717656	0.524233	0.595973	0.665488	0.711819	0.647703	MERFISH_33
Inhibitory	0.359573	0.295982	0.482924	0.524457	0.28764	0.268802	0.305461	0.287864	0.55368	0.462281	0.519325	0.425859	0.534234	0.399672	MERFISH_33
Microglia	0.436788	0.65263	0.781493	0.651646	0.58098	0.456311	0.743854	0.525001	0.800612	0.708435	0.58453	0.645147	0.796057	0.729108	MERFISH_33
Mural_Pericyte	0.537894	0.640386	0.785806	0.572504	0.598942	0.622497	0.667842	0.541736	0.804645	0.692028	0.61197	0.673861	0.801091	0.695189	MERFISH_33
OD_Immature	0.514629	0.621293	0.759625	0.713001	0.55624	0.559846	0.715713	0.531155	0.780187	0.497174	0.470524	0.588548	0.774369	0.701239	MERFISH_33
OD_Mature	0.16348	0.232966	0.50972	0.579674	0.190352	0.257878	0.393429	0.181273	0.619713	0.377911	0.235616	0.189585	0.581788	0.373226	MERFISH_33
Astrocyte	0.252645	0.474284	0.673758	0.662046	0.384846	0.343102	0.614097	0.452593	0.70548	0.484418	0.414274	0.503488	0.698546	0.525603	MERFISH_34
Endothelial	0.407147	0.454022	0.676004	0.691835	0.346535	0.34523	0.551077	0.334144	0.728416	0.474409	0.434027	0.420576	0.710159	0.478574	MERFISH_34
Excitatory	0.402432	0.413194	0.6599	0.617115	0.508472	0.409445	0.566995	0.483325	0.685465	0.469151	0.520562	0.617516	0.67074	0.598771	MERFISH_34
Inhibitory	0.321064	0.261897	0.481065	0.510539	0.277116	0.253881	0.320074	0.294721	0.550997	0.417777	0.43361	0.418201	0.516464	0.395065	MERFISH_34
Microglia	0.446097	0.595946	0.772386	0.598677	0.541808	0.363723	0.711696	0.41343	0.793702	0.669656	0.588208	0.567853	0.790061	0.706464	MERFISH_34
Mural_Pericyte	0.687871	0.705089	0.803938	0.599264	0.665476	0.68829	0.718905	0.610013	0.814836	0.734623	0.640961	0.717485	0.813679	0.735797	MERFISH_34
OD_Immature	0.384069	0.555896	0.754182	0.660155	0.510884	0.441987	0.708942	0.409085	0.776454	0.385786	0.439285	0.511074	0.774515	0.689193	MERFISH_34
OD_Mature	0.174543	0.218773	0.528228	0.576033	0.159561	0.238857	0.447618	0.14305	0.643164	0.420853	0.232118	0.168102	0.576871	0.38016	MERFISH_34
Astrocyte	0.274111	0.485525	0.667104	0.682513	0.367768	0.312745	0.626477	0.405991	0.386738	0.493453	0.421884	0.506915	0.694278	0.512509	MERFISH_35
Endothelial	0.319483	0.406508	0.657055	0.732575	0.312348	0.331282	0.581929	0.382679	0.324567	0.503029	0.429253	0.405767	0.688771	0.443468	MERFISH_35
Excitatory	0.528874	0.539063	0.724298	0.650239	0.598246	0.581823	0.629363	0.553146	0.562417	0.545913	0.617396	0.688809	0.736478	0.678233	MERFISH_35
Inhibitory	0.355024	0.295178	0.471726	0.518632	0.268267	0.259401	0.298445	0.27891	0.26164	0.446426	0.463692	0.41107	0.520024	0.381114	MERFISH_35
Microglia	0.332418	0.592097	0.763599	0.632017	0.50301	0.383006	0.697495	0.379114	0.434347	0.634721	0.613018	0.553772	0.784861	0.698539	MERFISH_35
Mural_Pericyte	0.63965	0.694314	0.800657	0.661958	0.615265	0.691768	0.72634	0.649274	0.696028	0.733229	0.635442	0.7166	0.81062	0.726573	MERFISH_35
OD_Immature	0.397082	0.590002	0.757498	0.674846	0.548202	0.519107	0.716467	0.458101	0.467163	0.47785	0.501301	0.546777	0.773293	0.698462	MERFISH_35
OD_Mature	0.118923	0.221033	0.498108	0.568155	0.176933	0.219225	0.324448	0.135572	0.211567	0.304314	0.240438	0.17613	0.553364	0.375548	MERFISH_35
Astrocyte	0.292199	0.525633	0.680624	0.669123	0.405035	0.350251	0.630973	0.462348	0.704675	0.502891	0.436799	0.530226	0.70429	0.538822	MERFISH_36
Endothelial	0.402938	0.418593	0.652612	0.718289	0.36228	0.349	0.553849	0.482432	0.706527	0.48808	0.461573	0.426412	0.685459	0.466855	MERFISH_36
Excitatory	0.557292	0.561028	0.726725	0.630284	0.62591	0.610783	0.636565	0.584765	0.745872	0.540291	0.615867	0.688419	0.733987	0.686978	MERFISH_36
Inhibitory	0.360985	0.284958	0.454843	0.504936	0.267529	0.252799	0.289952	0.279482	0.529309	0.392839	0.426242	0.380479	0.509575	0.365818	MERFISH_36
Microglia	0.390731	0.622942	0.769881	0.670509	0.529933	0.4242	0.711523	0.421339	0.792139	0.648986	0.578183	0.572432	0.788875	0.71441	MERFISH_36
Mural_Pericyte	0.442644	0.542866	0.75273	0.538906	0.520077	0.523437	0.598286	0.497682	0.785272	0.621478	0.501144	0.579562	0.777095	0.615531	MERFISH_36
OD_Immature	0.525659	0.586448	0.754727	0.665503	0.553193	0.533025	0.712563	0.515208	0.776142	0.403358	0.480711	0.55901	0.769188	0.697365	MERFISH_36
OD_Mature	0.151162	0.227513	0.540663	0.588147	0.190466	0.256386	0.321134	0.226346	0.647817	0.333294	0.239151	0.196799	0.600957	0.419454	MERFISH_36
Astrocyte	0.220598	0.44173	0.656969	0.700615	0.375633	0.363486	0.632044	0.456955	0.67956	0.411608	0.404982	0.499078	0.684167	0.519389	MERFISH_5
Endothelial	0.341908	0.393471	0.630381	0.757912	0.29926	0.329037	0.467446	0.374416	0.690315	0.423572	0.435884	0.370861	0.681413	0.443391	MERFISH_5
Excitatory	0.497293	0.550439	0.730165	0.618836	0.61729	0.642643	0.45457	0.438449	0.751059	0.35982	0.577905	0.677508	0.745196	0.689545	MERFISH_5
Inhibitory	0.314628	0.23964	0.454956	0.500923	0.252212	0.415806	0.258849	0.215461	0.54129	0.264095	0.357838	0.333041	0.51664	0.369537	MERFISH_5
Microglia	0.347099	0.563398	0.767849	0.587394	0.478807	0.379053	0.694735	0.412324	0.790471	0.651504	0.567728	0.5595	0.787886	0.705656	MERFISH_5
Mural_Pericyte	0.520476	0.585533	0.777682	0.605386	0.566587	0.563314	0.630094	0.572965	0.799591	0.649451	0.578731	0.620916	0.807107	0.672522	MERFISH_5
OD_Immature	0.355427	0.535082	0.742941	0.660784	0.535529	0.438741	0.697796	0.435514	0.765992	0.549202	0.417545	0.482585	0.761844	0.686413	MERFISH_5
OD_Mature	0.154952	0.197314	0.542908	0.586805	0.182939	0.287243	0.510351	0.15055	0.63913	0.573753	0.220279	0.183435	0.620728	0.42661	MERFISH_5
Astrocyte	0.320201	0.452612	0.666454	0.691572	0.353801	0.360909	0.627479	0.485321	0.688652	0.479825	0.413404	0.508383	0.694944	0.511668	MERFISH_6
Endothelial	0.436489	0.406205	0.67606	0.706096	0.325238	0.340086	0.607211	0.312828	0.726515	0.57494	0.420276	0.426469	0.713659	0.473854	MERFISH_6
Excitatory	0.496679	0.538788	0.703536	0.647385	0.588317	0.580638	0.536482	0.470663	0.732404	0.429387	0.589846	0.660764	0.725672	0.65675	MERFISH_6
Inhibitory	0.35875	0.272611	0.479617	0.517828	0.285593	0.33488	0.314324	0.257105	0.554214	0.320939	0.441496	0.38199	0.538225	0.392396	MERFISH_6
Microglia	0.290171	0.480455	0.745976	0.59511	0.479628	0.365047	0.467983	0.383097	0.773411	0.406493	0.47915	0.490741	0.77036	0.656106	MERFISH_6
Mural_Pericyte	0.697049	0.672024	0.806981	0.634585	0.677723	0.688	0.705847	0.606976	0.817698	0.70494	0.615281	0.724735	0.815636	0.746916	MERFISH_6
OD_Immature	0.358048	0.596624	0.73918	0.692688	0.512227	0.411964	0.669313	0.553023	0.767611	0.593242	0.455931	0.496083	0.75791	0.670435	MERFISH_6
OD_Mature	0.1339	0.192711	0.510984	0.591307	0.204693	0.256994	0.354109	0.202318	0.621532	0.374007	0.225347	0.185348	0.593996	0.388477	MERFISH_6
Astrocyte	0.24918	0.432343	0.652657	0.678737	0.392782	0.325779	0.619626	0.446876	0.679742	0.440036	0.405235	0.491526	0.682387	0.503827	MERFISH_7
Endothelial	0.276227	0.437804	0.660919	0.719939	0.290886	0.310399	0.490301	0.267095	0.716607	0.448229	0.420178	0.389877	0.706907	0.467198	MERFISH_7
Excitatory	0.420934	0.461397	0.654064	0.630243	0.517047	0.409831	0.496023	0.438333	0.683087	0.38599	0.526083	0.587769	0.672416	0.601785	MERFISH_7
Inhibitory	0.347204	0.262384	0.479137	0.508712	0.302475	0.253719	0.310613	0.245523	0.548751	0.32273	0.423992	0.381813	0.530677	0.409592	MERFISH_7
Microglia	0.312399	0.537536	0.765186	0.58984	0.493712	0.341849	0.630152	0.440579	0.789766	0.563423	0.504784	0.518355	0.787519	0.695055	MERFISH_7
Mural_Pericyte	0.684001	0.730491	0.813914	0.661414	0.713928	0.724844	0.738452	0.628261	0.820649	0.740883	0.695106	0.750852	0.820153	0.77698	MERFISH_7
OD_Immature	0.331141	0.569525	0.740644	0.669077	0.521984	0.37141	0.701541	0.430045	0.766288	0.572666	0.43316	0.464256	0.761049	0.6806	MERFISH_7
OD_Mature	0.109198	0.213998	0.568241	0.600767	0.182832	0.281773	0.467673	0.205	0.6629	0.530188	0.218755	0.168252	0.646133	0.436901	MERFISH_7
Note：JS refers to the Jensen-Shannon between the cell type composition in the ground truth and the composition predicted by each integration method.

[truncated: 17 more sheets: Sheet11, Sheet12, Sheet13, Sheet14, Sheet15, Sheet16, Sheet17, Sheet18, Sheet19, Sheet20, Sheet21, Sheet22, Sheet23, Sheet24, Sheet25, Sheet26, Sheet27]
